# Supplementary material for: E3 Ubiquitin Ligase Nedd4‐2 Exacerbates Seizure‐Induced Mitochondrial Defects in an Alzheimer's Disease Mouse Model
Source: J Neurochem. 2026 Apr 14;170(4):e70440. doi: 10.1111/jnc.70440 (PMC13080284; doi:10.1111/jnc.70440)
Supplement: Supplementary file 1 — Figure S1: Acute seizures do not alter the expression of other mitochondrial markers in WT or APP/PS1 mice. Representative western blots and quantification of Translocase of Outer Mitochondrial Membrane 20 (TOM20), Voltage‐Dependent Anion Channel (VDAC), mitochondria marker COX IV and β‐actin in purified mitochondria from 10‐week‐old wild‐type (WT) and APP/PS1 mice intraperitoneally injected with saline or kainic acid (15 mg/kg) for 2 h (n = 18–21 mice per group). Two‐way ANOVA with Tukey's test was used. Data are represented as mean ± SEM with ns: nonsignificant. Figure S2: An additional image showing partial colocalization between Nedd4 2 and COX IV. Immunocytochemistry images of Nedd4‐2 and mitochondrial marker cytochrome C oxidase subunit 4 (COX‐IV) in a cultured WT cortical neuron. An enlarged dendritic area was shown on the right. Scale bar: 10 μm. Figure S3: MFN2 is basally elevated in the total brain lysates of APP/PS1 mice at 10 weeks of age. Representative western blots of Mitofusin 2 (MFN2) and β‐actin in total brain lysates from 10‐week‐old WT and APP/PS1 mice (left) and quantification (right) (n = 12 mice per group). Student's t‐test was used. Data are represented as mean ± SEM with *p < 0.05. Table S1: Full Statistical Reports for all data in this study. Uncropped Full Images of Western Blotting Results. Table S2: Label‐free proteomics screening identifies proteins that are up‐ or down‐regulated in Nedd4‐2 cKO brains. [file JNC-170-e70440-s001.zip]

Archive with 2 entries (2 files):
- jnc70440-sup-0002-TableS2-S2@Supplemental Table S2.xlsx
- jnc70440-sup-0001-FigureS1-S3@Figures S1-S3, Table S1, Raw Western blot images.pdf
