# Supplementary material for: E3 Ubiquitin Ligase Nedd4‐2 Exacerbates Seizure‐Induced Mitochondrial Defects in an Alzheimer's Disease Mouse Model
Source: J Neurochem. 2026 Apr 14;170(4):e70440. doi: 10.1111/jnc.70440 (PMC13080284; doi:10.1111/jnc.70440)
Supplement: Supplementary file 1 — Figure S1: Acute seizures do not alter the expression of other mitochondrial markers in WT or APP/PS1 mice. Representative western blots and quantification of Translocase of Outer Mitochondrial Membrane 20 (TOM20), Voltage‐Dependent Anion Channel (VDAC), mitochondria marker COX IV and β‐actin in purified mitochondria from 10‐week‐old wild‐type (WT) and APP/PS1 mice intraperitoneally injected with saline or kainic acid (15 mg/kg) for 2 h (n = 18–21 mice per group). Two‐way ANOVA with Tukey's test was used. Data are represented as mean ± SEM with ns: nonsignificant. Figure S2: An additional image showing partial colocalization between Nedd4 2 and COX IV. Immunocytochemistry images of Nedd4‐2 and mitochondrial marker cytochrome C oxidase subunit 4 (COX‐IV) in a cultured WT cortical neuron. An enlarged dendritic area was shown on the right. Scale bar: 10 μm. Figure S3: MFN2 is basally elevated in the total brain lysates of APP/PS1 mice at 10 weeks of age. Representative western blots of Mitofusin 2 (MFN2) and β‐actin in total brain lysates from 10‐week‐old WT and APP/PS1 mice (left) and quantification (right) (n = 12 mice per group). Student's t‐test was used. Data are represented as mean ± SEM with *p < 0.05. Table S1: Full Statistical Reports for all data in this study. Uncropped Full Images of Western Blotting Results. Table S2: Label‐free proteomics screening identifies proteins that are up‐ or down‐regulated in Nedd4‐2 cKO brains. [file JNC-170-e70440-s001.zip › jnc70440-sup-0002-TableS2-S2@Supplemental Table S2.xlsx]

## Sheet: protein_groups_2000
														WT1	WT2	WT3	cKO1	cKO2	cKO3
														1	2	3	4	5	6
														S1	S2	S7	S8	S9	S10
row_id	nest_under	proteinSet	protein_name	contaminant	protein_id	description	gene_name	ordered_locus_names	up_id	up_os	up_oc	ncbi_taxid	up_kegg	937094.mzML	541532.mzML	137308.mzML	743245.mzML	212345.mzML	618266.mzML
1504	0	1729	Q6PB66	0	3139	Leucine-rich PPR motif-containing protein, mitochondrial	Lrpprc		LPPRC_MOUSE Reviewed; 1392 AA.	Mus musculus (Mouse).	Eukaryota; Metazoa; Chordata; Craniata; Vertebrata; Euteleostomi;Mammalia; Eutheria; Euarchontoglires; Glires; Rodentia; Myomorpha;Muroidea; Muridae; Murinae; Mus; Mus.	10090	mmu:72416	64471000	77388900	73837600	1908290000	78473900	88803800
6637	6635	548	P58871	0	6506	182 kDa tankyrase-1-binding protein	Tnks1bp1		TB182_MOUSE Reviewed; 1720 AA.	Mus musculus (Mouse).	Eukaryota; Metazoa; Chordata; Craniata; Vertebrata; Euteleostomi;Mammalia; Eutheria; Euarchontoglires; Glires; Rodentia; Myomorpha;Muroidea; Muridae; Murinae; Mus; Mus.	10090	mmu:228140	106161700	180853800	121384400	1721872000	1632761000	141162900
1276	0	1809	Q9WUC3	0	3417	Lymphocyte antigen 6H	Ly6h		LY6H_MOUSE Reviewed; 139 AA.	Mus musculus (Mouse).	Eukaryota; Metazoa; Chordata; Craniata; Vertebrata; Euteleostomi;Mammalia; Eutheria; Euarchontoglires; Glires; Rodentia; Myomorpha;Muroidea; Muridae; Murinae; Mus; Mus.	10090	mmu:23934	23802300	90643500	34264000	326066500	122085900	225891000
7152	7148	467	P54728	0	5759	UV excision repair protein RAD23 homolog B	Rad23b		RD23B_MOUSE Reviewed; 416 AA.	Mus musculus (Mouse).	Eukaryota; Metazoa; Chordata; Craniata; Vertebrata; Euteleostomi;Mammalia; Eutheria; Euarchontoglires; Glires; Rodentia; Myomorpha;Muroidea; Muridae; Murinae; Mus; Mus.	10090	mmu:19359	59829100	280317400	36927900	633347100	419487200	499136600
2381	0	1456	O89086	0	3487	RNA-binding protein 3	Rbm3		RBM3_MOUSE Reviewed; 153 AA.	Mus musculus (Mouse).	Eukaryota; Metazoa; Chordata; Craniata; Vertebrata; Euteleostomi;Mammalia; Eutheria; Euarchontoglires; Glires; Rodentia; Myomorpha;Muroidea; Muridae; Murinae; Mus; Mus.	10090	mmu:19652	44590700	100088800	72075200	336506600	312992200	199853000
8082	0	356	Q9D5T0	0	339	ATPase family AAA domain-containing protein 1	Atad1		ATAD1_MOUSE Reviewed; 361 AA.	Mus musculus (Mouse).	Eukaryota; Metazoa; Chordata; Craniata; Vertebrata; Euteleostomi;Mammalia; Eutheria; Euarchontoglires; Glires; Rodentia; Myomorpha;Muroidea; Muridae; Murinae; Mus; Mus.	10090	mmu:67979	67566400	66110500	250439000	697922700	120350900	832262800
1289	0	1802	Q9CQI6	0	3346	Coactosin-like protein	Cotl1		COTL1_MOUSE Reviewed; 142 AA.	Mus musculus (Mouse).	Eukaryota; Metazoa; Chordata; Craniata; Vertebrata; Euteleostomi;Mammalia; Eutheria; Euarchontoglires; Glires; Rodentia; Myomorpha;Muroidea; Muridae; Murinae; Mus; Mus.	10090	mmu:72042	21108900	220797300	18164500	302106900	391258800	208397100
4181	4180	1002	C5H0E8	0	1592	Rap1A-retro1	Gm9392		C5H0E8_MOUSE Unreviewed; 184 AA.	Mus musculus (Mouse).	Eukaryota; Metazoa; Chordata; Craniata; Vertebrata; Euteleostomi;Mammalia; Eutheria; Euarchontoglires; Glires; Rodentia; Myomorpha;Muroidea; Muridae; Murinae; Mus; Mus.	10090		55418700	77103500	121692300	430880700	432773600	74254800
4182	4180	1002	P62835	0	4654	Ras-related protein Rap-1A	Rap1a		RAP1A_MOUSE Reviewed; 184 AA.	Mus musculus (Mouse).	Eukaryota; Metazoa; Chordata; Craniata; Vertebrata; Euteleostomi;Mammalia; Eutheria; Euarchontoglires; Glires; Rodentia; Myomorpha;Muroidea; Muridae; Murinae; Mus; Mus.	10090	mmu:109905	55418700	77103500	121692300	430880700	432773600	74254800
7659	7658	406	B2RXR7	0	601	Pcdh9 protein	Pcdh9		B2RXR7_MOUSE Unreviewed; 1161 AA.	Mus musculus (Mouse).	Eukaryota; Metazoa; Chordata; Craniata; Vertebrata; Euteleostomi;Mammalia; Eutheria; Euarchontoglires; Glires; Rodentia; Myomorpha;Muroidea; Muridae; Murinae; Mus; Mus.	10090		27520600	55001500	21519300	95473400	109873000	174289900
8488	8487	309	Q8R535	0	6594	Mitofusin-2	Mfn2		MFN2_MOUSE Reviewed; 757 AA.	Mus musculus (Mouse).	Eukaryota; Metazoa; Chordata; Craniata; Vertebrata; Euteleostomi;Mammalia; Eutheria; Euarchontoglires; Glires; Rodentia; Myomorpha;Muroidea; Muridae; Murinae; Mus; Mus.	10090	mmu:170731	62253900	114360900	96217500	210216800	543675000	193487900
7383	7380	437	Q53ZT3	0	1702	Amyloid-beta protein-like protein long isoform	App		Q53ZT3_MOUSE Unreviewed; 770 AA.	Mus musculus (Mouse).	Eukaryota; Metazoa; Chordata; Craniata; Vertebrata; Euteleostomi;Mammalia; Eutheria; Euarchontoglires; Glires; Rodentia; Myomorpha;Muroidea; Muridae; Murinae; Mus; Mus.	10090		271869200	159971900	594400200	1557893000	1665566000	384607300
5658	5657	717	Q9R1K9	0	5777	Centrin-2	Cetn2		CETN2_MOUSE Reviewed; 172 AA.	Mus musculus (Mouse).	Eukaryota; Metazoa; Chordata; Craniata; Vertebrata; Euteleostomi;Mammalia; Eutheria; Euarchontoglires; Glires; Rodentia; Myomorpha;Muroidea; Muridae; Murinae; Mus; Mus.	10090	mmu:26370	16105600	596445100	302946100	886198000	1067369000	1007723000
4879	0	862	Q9JK48	0	1030	Endophilin-B1	Sh3glb1		SHLB1_MOUSE Reviewed; 365 AA.	Mus musculus (Mouse).	Eukaryota; Metazoa; Chordata; Craniata; Vertebrata; Euteleostomi;Mammalia; Eutheria; Euarchontoglires; Glires; Rodentia; Myomorpha;Muroidea; Muridae; Murinae; Mus; Mus.	10090	mmu:54673	302419800	140674000	60144400	697532100	549520000	320389000
2452	2450	1442	Q9CVB6	0	2446	Actin-related protein 2/3 complex subunit 2	Arpc2		ARPC2_MOUSE Reviewed; 300 AA.	Mus musculus (Mouse).	Eukaryota; Metazoa; Chordata; Craniata; Vertebrata; Euteleostomi;Mammalia; Eutheria; Euarchontoglires; Glires; Rodentia; Myomorpha;Muroidea; Muridae; Murinae; Mus; Mus.	10090	mmu:76709	228598700	136872500	289599900	231098000	1287604000	252547200
5680	5676	712	Q9JLH3	0	1140	C-Jun-amino-terminal kinase-interacting protein 3	Mapk8ip3		JIP3_MOUSE Reviewed; 1337 AA.	Mus musculus (Mouse).	Eukaryota; Metazoa; Chordata; Craniata; Vertebrata; Euteleostomi;Mammalia; Eutheria; Euarchontoglires; Glires; Rodentia; Myomorpha;Muroidea; Muridae; Murinae; Mus; Mus.	10090	mmu:30957	44709600	320121000	197299200	549934000	541681300	447976000
861	858	1976	Q62283	0	4251	Tetraspanin-7	Tspan7		TSN7_MOUSE Reviewed; 249 AA.	Mus musculus (Mouse).	Eukaryota; Metazoa; Chordata; Craniata; Vertebrata; Euteleostomi;Mammalia; Eutheria; Euarchontoglires; Glires; Rodentia; Myomorpha;Muroidea; Muridae; Murinae; Mus; Mus.	10090	mmu:21912	242693000	307270000	763212000	785541000	1638900000	1249260000
5581	5576	735	P29391	0	8003	Ferritin light chain 1	Ftl1		FRIL1_MOUSE Reviewed; 183 AA.	Mus musculus (Mouse).	Eukaryota; Metazoa; Chordata; Craniata; Vertebrata; Euteleostomi;Mammalia; Eutheria; Euarchontoglires; Glires; Rodentia; Myomorpha;Muroidea; Muridae; Murinae; Mus; Mus.	10090		23751800	21587100	29309900	71805100	53035600	70787600
3647	3644	1130	Q9JIW9	0	8090	Ras-related protein Ral-B	Ralb		RALB_MOUSE Reviewed; 206 AA.	Mus musculus (Mouse).	Eukaryota; Metazoa; Chordata; Craniata; Vertebrata; Euteleostomi;Mammalia; Eutheria; Euarchontoglires; Glires; Rodentia; Myomorpha;Muroidea; Muridae; Murinae; Mus; Mus.	10090	mmu:64143	203850000	64231400	257877000	1002764000	111118200	287020500
6757	6755	527	Q5U438	0	5218	Nucleophosmin 1	Npm1		Q5U438_MOUSE Unreviewed; 292 AA.	Mus musculus (Mouse).	Eukaryota; Metazoa; Chordata; Craniata; Vertebrata; Euteleostomi;Mammalia; Eutheria; Euarchontoglires; Glires; Rodentia; Myomorpha;Muroidea; Muridae; Murinae; Mus; Mus.	10090		208417100	200861600	31124400	447303400	398771800	167964300
2712	0	1374	Q922Q8	0	7079	Leucine-rich repeat-containing protein 59	Lrrc59		LRC59_MOUSE Reviewed; 307 AA.	Mus musculus (Mouse).	Eukaryota; Metazoa; Chordata; Craniata; Vertebrata; Euteleostomi;Mammalia; Eutheria; Euarchontoglires; Glires; Rodentia; Myomorpha;Muroidea; Muridae; Murinae; Mus; Mus.	10090	mmu:98238	117294700	29678100	68905300	306851700	41365200	215167100
10371	10369	94	P12970	0	6979	60S ribosomal protein L7a	Rpl7a		RL7A_MOUSE Reviewed; 266 AA.	Mus musculus (Mouse).	Eukaryota; Metazoa; Chordata; Craniata; Vertebrata; Euteleostomi;Mammalia; Eutheria; Euarchontoglires; Glires; Rodentia; Myomorpha;Muroidea; Muridae; Murinae; Mus; Mus.	10090	mmu:27176	169290400	315905500	173102200	495956000	690552200	299446000
6397	6391	590	P70193	0	4920	Leucine-rich repeats and immunoglobulin-like domains protein 1	Lrig1		LRIG1_MOUSE Reviewed; 1091 AA.	Mus musculus (Mouse).	Eukaryota; Metazoa; Chordata; Craniata; Vertebrata; Euteleostomi;Mammalia; Eutheria; Euarchontoglires; Glires; Rodentia; Myomorpha;Muroidea; Muridae; Murinae; Mus; Mus.	10090	mmu:16206	781049000	482012000	1184350000	1757910000	2390780000	1670860000
4642	0	914	P51174	0	1112	Long-chain specific acyl-CoA dehydrogenase, mitochondrial	Acadl		ACADL_MOUSE Reviewed; 430 AA.	Mus musculus (Mouse).	Eukaryota; Metazoa; Chordata; Craniata; Vertebrata; Euteleostomi;Mammalia; Eutheria; Euarchontoglires; Glires; Rodentia; Myomorpha;Muroidea; Muridae; Murinae; Mus; Mus.	10090	mmu:11363	210542600	163082500	393967200	669579000	739046200	319438400
11321	11319	7	B1GX80	0	1158	PAK3c protein	Pak3		B1GX80_MOUSE Unreviewed; 565 AA.	Mus musculus (Mouse).	Eukaryota; Metazoa; Chordata; Craniata; Vertebrata; Euteleostomi;Mammalia; Eutheria; Euarchontoglires; Glires; Rodentia; Myomorpha;Muroidea; Muridae; Murinae; Mus; Mus.	10090		3086022000	235187500	120621300	3725836000	3545488000	120793200
5516	0	748	Q8R1B4	0	5262	Eukaryotic translation initiation factor 3 subunit C	Eif3c		EIF3C_MOUSE Reviewed; 911 AA.	Mus musculus (Mouse).	Eukaryota; Metazoa; Chordata; Craniata; Vertebrata; Euteleostomi;Mammalia; Eutheria; Euarchontoglires; Glires; Rodentia; Myomorpha;Muroidea; Muridae; Murinae; Mus; Mus.	10090	mmu:56347	46236700	63583700	126977900	312203200	93029400	150124700
5901	5899	671	Q9Z1X4	0	730	Interleukin enhancer-binding factor 3	Ilf3		ILF3_MOUSE Reviewed; 898 AA.	Mus musculus (Mouse).	Eukaryota; Metazoa; Chordata; Craniata; Vertebrata; Euteleostomi;Mammalia; Eutheria; Euarchontoglires; Glires; Rodentia; Myomorpha;Muroidea; Muridae; Murinae; Mus; Mus.	10090	mmu:16201	18082600	70110400	22199900	143634100	16890300	86579700
2329	0	1473	Q63912	0	3678	Oligodendrocyte-myelin glycoprotein	Omg		OMGP_MOUSE Reviewed; 440 AA.	Mus musculus (Mouse).	Eukaryota; Metazoa; Chordata; Craniata; Vertebrata; Euteleostomi;Mammalia; Eutheria; Euarchontoglires; Glires; Rodentia; Myomorpha;Muroidea; Muridae; Murinae; Mus; Mus.	10090	mmu:18377	50216600	206025600	47379200	250473200	223829900	158538500
3705	0	1114	Q9WU01	0	6512	KH domain-containing, RNA-binding, signal transduction-associated protein 2	Khdrbs2		KHDR2_MOUSE Reviewed; 349 AA.	Mus musculus (Mouse).	Eukaryota; Metazoa; Chordata; Craniata; Vertebrata; Euteleostomi;Mammalia; Eutheria; Euarchontoglires; Glires; Rodentia; Myomorpha;Muroidea; Muridae; Murinae; Mus; Mus.	10090	mmu:170771	87706100	131265300	28527300	217699900	164881400	140773400
8212	8207	342	P83510	0	3161	Traf2 and NCK-interacting protein kinase	Tnik		TNIK_MOUSE Reviewed; 1323 AA.	Mus musculus (Mouse).	Eukaryota; Metazoa; Chordata; Craniata; Vertebrata; Euteleostomi;Mammalia; Eutheria; Euarchontoglires; Glires; Rodentia; Myomorpha;Muroidea; Muridae; Murinae; Mus; Mus.	10090	mmu:665113	196049300	195499200	69533800	358053500	378542900	170022800
11319	0	7	O88643	0	8164	Serine/threonine-protein kinase PAK 1	Pak1		PAK1_MOUSE Reviewed; 545 AA.	Mus musculus (Mouse).	Eukaryota; Metazoa; Chordata; Craniata; Vertebrata; Euteleostomi;Mammalia; Eutheria; Euarchontoglires; Glires; Rodentia; Myomorpha;Muroidea; Muridae; Murinae; Mus; Mus.	10090		3130871000	233002900	260862700	3665706000	3391198000	42229800
8252	8248	339	Q03173	0	5289	Protein enabled homolog	Enah		ENAH_MOUSE Reviewed; 802 AA.	Mus musculus (Mouse).	Eukaryota; Metazoa; Chordata; Craniata; Vertebrata; Euteleostomi;Mammalia; Eutheria; Euarchontoglires; Glires; Rodentia; Myomorpha;Muroidea; Muridae; Murinae; Mus; Mus.	10090	mmu:13800	146143800	135406000	44971300	226150000	174016000	261617200
387	0	2229	P24369	0	7708	Peptidyl-prolyl cis-trans isomerase B	Ppib		PPIB_MOUSE Reviewed; 216 AA.	Mus musculus (Mouse).	Eukaryota; Metazoa; Chordata; Craniata; Vertebrata; Euteleostomi;Mammalia; Eutheria; Euarchontoglires; Glires; Rodentia; Myomorpha;Muroidea; Muridae; Murinae; Mus; Mus.	10090	mmu:19035	21232700	31286600	170615300	195499600	107360900	181236300
7907	0	375	P63011	0	409	Ras-related protein Rab-3A	Rab3a		RAB3A_MOUSE Reviewed; 220 AA.	Mus musculus (Mouse).	Eukaryota; Metazoa; Chordata; Craniata; Vertebrata; Euteleostomi;Mammalia; Eutheria; Euarchontoglires; Glires; Rodentia; Myomorpha;Muroidea; Muridae; Murinae; Mus; Mus.	10090	mmu:19339	752106100	118354500	796594900	1395831000	852874100	1271795000
8225	8207	342	P97820	0	3079	Mitogen-activated protein kinase kinase kinase kinase 4	Map4k4		M4K4_MOUSE Reviewed; 1233 AA.	Mus musculus (Mouse).	Eukaryota; Metazoa; Chordata; Craniata; Vertebrata; Euteleostomi;Mammalia; Eutheria; Euarchontoglires; Glires; Rodentia; Myomorpha;Muroidea; Muridae; Murinae; Mus; Mus.	10090	mmu:26921	196049300	195499200	69533800	329801500	378542900	149013000
8228	8207	342	Q6ZQ68	0	722	MKIAA0687 protein	mKIAA0687		Q6ZQ68_MOUSE Unreviewed; 1255 AA.	Mus musculus (Mouse).	Eukaryota; Metazoa; Chordata; Craniata; Vertebrata; Euteleostomi;Mammalia; Eutheria; Euarchontoglires; Glires; Rodentia; Myomorpha;Muroidea; Muridae; Murinae; Mus; Mus.	10090		196049300	195499200	69533800	329801500	378542900	149013000
1502	0	1730	P55012	0	3142	Solute carrier family 12 member 2	Slc12a2		S12A2_MOUSE Reviewed; 1205 AA.	Mus musculus (Mouse).	Eukaryota; Metazoa; Chordata; Craniata; Vertebrata; Euteleostomi;Mammalia; Eutheria; Euarchontoglires; Glires; Rodentia; Myomorpha;Muroidea; Muridae; Murinae; Mus; Mus.	10090	mmu:20496	52861500	82243300	24140700	32537300	119302800	153394200
4599	0	924	P67778	0	5571	Prohibitin	Phb		PHB_MOUSE Reviewed; 272 AA.	Mus musculus (Mouse).	Eukaryota; Metazoa; Chordata; Craniata; Vertebrata; Euteleostomi;Mammalia; Eutheria; Euarchontoglires; Glires; Rodentia; Myomorpha;Muroidea; Muridae; Murinae; Mus; Mus.	10090	mmu:18673	261374200	71804400	61415300	207461100	342306200	190586300
7870	7867	377	Q9Z130	0	5798	Heterogeneous nuclear ribonucleoprotein D-like	Hnrnpdl		HNRDL_MOUSE Reviewed; 301 AA.	Mus musculus (Mouse).	Eukaryota; Metazoa; Chordata; Craniata; Vertebrata; Euteleostomi;Mammalia; Eutheria; Euarchontoglires; Glires; Rodentia; Myomorpha;Muroidea; Muridae; Murinae; Mus; Mus.	10090		162273400	185045900	247194600	601741000	377001000	151180100
10859	10853	51	Q61390	0	6325	T-complex protein 1 subunit zeta-2	Cct6b		TCPW_MOUSE Reviewed; 531 AA.	Mus musculus (Mouse).	Eukaryota; Metazoa; Chordata; Craniata; Vertebrata; Euteleostomi;Mammalia; Eutheria; Euarchontoglires; Glires; Rodentia; Myomorpha;Muroidea; Muridae; Murinae; Mus; Mus.	10090	mmu:12467	278515700	326293700	124455100	442806600	451198800	466866500
11088	0	28	Q9Z268	0	4296	RasGAP-activating-like protein 1	Rasal1		RASL1_MOUSE Reviewed; 799 AA.	Mus musculus (Mouse).	Eukaryota; Metazoa; Chordata; Craniata; Vertebrata; Euteleostomi;Mammalia; Eutheria; Euarchontoglires; Glires; Rodentia; Myomorpha;Muroidea; Muridae; Murinae; Mus; Mus.	10090	mmu:19415	21712400	111725000	170213200	224231800	175957400	181172700
1225	0	1829	Q9DBP5	0	3831	UMP-CMP kinase	Cmpk1		KCY_MOUSE Reviewed; 196 AA.	Mus musculus (Mouse).	Eukaryota; Metazoa; Chordata; Craniata; Vertebrata; Euteleostomi;Mammalia; Eutheria; Euarchontoglires; Glires; Rodentia; Myomorpha;Muroidea; Muridae; Murinae; Mus; Mus.	10090	mmu:66588	197820000	161272700	179242900	371084400	360912600	266467600
96	0	2424	O08997	0	7217	Copper transport protein ATOX1	Atox1		ATOX1_MOUSE Reviewed; 68 AA.	Mus musculus (Mouse).	Eukaryota; Metazoa; Chordata; Craniata; Vertebrata; Euteleostomi;Mammalia; Eutheria; Euarchontoglires; Glires; Rodentia; Myomorpha;Muroidea; Muridae; Murinae; Mus; Mus.	10090	mmu:11927	309724100	210527000	89915400	413729500	359152000	342697000
3035	0	1285	P42125	0	1854	Enoyl-CoA delta isomerase 1, mitochondrial	Eci1		ECI1_MOUSE Reviewed; 289 AA.	Mus musculus (Mouse).	Eukaryota; Metazoa; Chordata; Craniata; Vertebrata; Euteleostomi;Mammalia; Eutheria; Euarchontoglires; Glires; Rodentia; Myomorpha;Muroidea; Muridae; Murinae; Mus; Mus.	10090	mmu:13177	100316000	92727000	142819000	153444000	231296000	244740200
3216	0	1238	Q9WV60	0	3668	Glycogen synthase kinase-3 beta	Gsk3b		GSK3B_MOUSE Reviewed; 420 AA.	Mus musculus (Mouse).	Eukaryota; Metazoa; Chordata; Craniata; Vertebrata; Euteleostomi;Mammalia; Eutheria; Euarchontoglires; Glires; Rodentia; Myomorpha;Muroidea; Muridae; Murinae; Mus; Mus.	10090		14552600	210707000	35181600	12543900	228920000	198480000
405	0	2215	Q8BWT1	0	5569	3-ketoacyl-CoA thiolase, mitochondrial	Acaa2		THIM_MOUSE Reviewed; 397 AA.	Mus musculus (Mouse).	Eukaryota; Metazoa; Chordata; Craniata; Vertebrata; Euteleostomi;Mammalia; Eutheria; Euarchontoglires; Glires; Rodentia; Myomorpha;Muroidea; Muridae; Murinae; Mus; Mus.	10090	mmu:52538	269765900	261333900	49461400	338528000	156340300	600379300
7519	7474	429	P31001	0	4357	Desmin	Des		DESM_MOUSE Reviewed; 469 AA.	Mus musculus (Mouse).	Eukaryota; Metazoa; Chordata; Craniata; Vertebrata; Euteleostomi;Mammalia; Eutheria; Euarchontoglires; Glires; Rodentia; Myomorpha;Muroidea; Muridae; Murinae; Mus; Mus.	10090	mmu:13346	176986000	36592500	71495600	247471300	215427000	39935400
9957	9941	146	Q8CG62	0	1080	Kinectin	Ktn1		KTN1_MOUSE Reviewed; 1327 AA.	Mus musculus (Mouse).	Eukaryota; Metazoa; Chordata; Craniata; Vertebrata; Euteleostomi;Mammalia; Eutheria; Euarchontoglires; Glires; Rodentia; Myomorpha;Muroidea; Muridae; Murinae; Mus; Mus.	10090	mmu:16709	233003300	144419200	83036200	123790700	506976800	139903000
6420	6415	585	P09405	0	7751	Nucleolin	Ncl		NUCL_MOUSE Reviewed; 707 AA.	Mus musculus (Mouse).	Eukaryota; Metazoa; Chordata; Craniata; Vertebrata; Euteleostomi;Mammalia; Eutheria; Euarchontoglires; Glires; Rodentia; Myomorpha;Muroidea; Muridae; Murinae; Mus; Mus.	10090	mmu:17975	54427400	72095100	24669900	161902800	33865600	77183500
9363	9359	207	P58404	0	4208	Striatin-4	Strn4		STRN4_MOUSE Reviewed; 760 AA.	Mus musculus (Mouse).	Eukaryota; Metazoa; Chordata; Craniata; Vertebrata; Euteleostomi;Mammalia; Eutheria; Euarchontoglires; Glires; Rodentia; Myomorpha;Muroidea; Muridae; Murinae; Mus; Mus.	10090	mmu:97387	13935000	44245200	61505200	66674600	115871700	21480700
7887	7884	376	Q6NZJ6	0	1269	Eukaryotic translation initiation factor 4 gamma 1	Eif4g1		IF4G1_MOUSE Reviewed; 1600 AA.	Mus musculus (Mouse).	Eukaryota; Metazoa; Chordata; Craniata; Vertebrata; Euteleostomi;Mammalia; Eutheria; Euarchontoglires; Glires; Rodentia; Myomorpha;Muroidea; Muridae; Murinae; Mus; Mus.	10090	mmu:208643	188008400	69913800	17008000	145547800	190154200	137852700
3704	0	1114	Q9R226	0	1490	KH domain-containing, RNA-binding, signal transduction-associated protein 3	Khdrbs3		KHDR3_MOUSE Reviewed; 346 AA.	Mus musculus (Mouse).	Eukaryota; Metazoa; Chordata; Craniata; Vertebrata; Euteleostomi;Mammalia; Eutheria; Euarchontoglires; Glires; Rodentia; Myomorpha;Muroidea; Muridae; Murinae; Mus; Mus.	10090	mmu:13992	140685400	129372700	164313100	210782600	306898100	246527000
690	688	2061	P83940	0	6076	Elongin-C	Eloc		ELOC_MOUSE Reviewed; 112 AA.	Mus musculus (Mouse).	Eukaryota; Metazoa; Chordata; Craniata; Vertebrata; Euteleostomi;Mammalia; Eutheria; Euarchontoglires; Glires; Rodentia; Myomorpha;Muroidea; Muridae; Murinae; Mus; Mus.	10090	mmu:67923	185198900	14435200	303584700	309208600	378741100	218986700
3198	0	1240	Q61301	0	3491	Catenin alpha-2	Ctnna2		CTNA2_MOUSE Reviewed; 953 AA.	Mus musculus (Mouse).	Eukaryota; Metazoa; Chordata; Craniata; Vertebrata; Euteleostomi;Mammalia; Eutheria; Euarchontoglires; Glires; Rodentia; Myomorpha;Muroidea; Muridae; Murinae; Mus; Mus.	10090	mmu:12386	813507100	407181400	609513200	1367553000	815189400	1090934000
7874	7867	377	Q9D6G1	0	3729	Heterogeneous nuclear ribonucleoprotein A/B, isoform CRA_b	Hnrnpab		Q9D6G1_MOUSE Unreviewed; 276 AA.	Mus musculus (Mouse).	Eukaryota; Metazoa; Chordata; Craniata; Vertebrata; Euteleostomi;Mammalia; Eutheria; Euarchontoglires; Glires; Rodentia; Myomorpha;Muroidea; Muridae; Murinae; Mus; Mus.	10090		382541600	84004900	144110700	572868300	100931000	456749600
2925	0	1321	Q60902	0	3383	Epidermal growth factor receptor substrate 15-like 1	Eps15l1		EP15R_MOUSE Reviewed; 907 AA.	Mus musculus (Mouse).	Eukaryota; Metazoa; Chordata; Craniata; Vertebrata; Euteleostomi;Mammalia; Eutheria; Euarchontoglires; Glires; Rodentia; Myomorpha;Muroidea; Muridae; Murinae; Mus; Mus.	10090	mmu:13859	54498000	336148600	397417700	325410800	734892300	243960300
7323	7298	444	Q6URW6	0	834	Myosin-14	Myh14		MYH14_MOUSE Reviewed; 2000 AA.	Mus musculus (Mouse).	Eukaryota; Metazoa; Chordata; Craniata; Vertebrata; Euteleostomi;Mammalia; Eutheria; Euarchontoglires; Glires; Rodentia; Myomorpha;Muroidea; Muridae; Murinae; Mus; Mus.	10090	mmu:71960	144533000	146796000	844394000	771757000	740263000	537432000
9769	0	170	P56212	0	2873	cAMP-regulated phosphoprotein 19	Arpp19		ARP19_MOUSE Reviewed; 112 AA.	Mus musculus (Mouse).	Eukaryota; Metazoa; Chordata; Craniata; Vertebrata; Euteleostomi;Mammalia; Eutheria; Euarchontoglires; Glires; Rodentia; Myomorpha;Muroidea; Muridae; Murinae; Mus; Mus.	10090	mmu:59046	80766700	298692000	172349000	309357000	352703000	244841000
7997	7996	369	P62702	0	6495	40S ribosomal protein S4, X isoform	Rps4x		RS4X_MOUSE Reviewed; 263 AA.	Mus musculus (Mouse).	Eukaryota; Metazoa; Chordata; Craniata; Vertebrata; Euteleostomi;Mammalia; Eutheria; Euarchontoglires; Glires; Rodentia; Myomorpha;Muroidea; Muridae; Murinae; Mus; Mus.	10090	mmu:20102	231237800	258510100	308031700	123573000	793769800	390839400
4742	4741	896	Q9JIQ3	0	688	Diablo homolog, mitochondrial	Diablo		DBLOH_MOUSE Reviewed; 237 AA.	Mus musculus (Mouse).	Eukaryota; Metazoa; Chordata; Craniata; Vertebrata; Euteleostomi;Mammalia; Eutheria; Euarchontoglires; Glires; Rodentia; Myomorpha;Muroidea; Muridae; Murinae; Mus; Mus.	10090	mmu:66593	26206200	25558200	33492200	48516100	49953000	47057900
3350	0	1200	Q8CGI7	0	1106	Protein LYRIC	Mtdh		LYRIC_MOUSE Reviewed; 579 AA.	Mus musculus (Mouse).	Eukaryota; Metazoa; Chordata; Craniata; Vertebrata; Euteleostomi;Mammalia; Eutheria; Euarchontoglires; Glires; Rodentia; Myomorpha;Muroidea; Muridae; Murinae; Mus; Mus.	10090	mmu:67154	212808200	348186400	221295600	395079700	392393400	523579800
5434	0	766	Q9WU78	0	2779	Programmed cell death 6-interacting protein	Pdcd6ip		PDC6I_MOUSE Reviewed; 869 AA.	Mus musculus (Mouse).	Eukaryota; Metazoa; Chordata; Craniata; Vertebrata; Euteleostomi;Mammalia; Eutheria; Euarchontoglires; Glires; Rodentia; Myomorpha;Muroidea; Muridae; Murinae; Mus; Mus.	10090	mmu:18571	56101200	28133000	118837800	118005400	149277700	76638500
6690	6687	538	Q922J3	0	1290	CAP-Gly domain-containing linker protein 1	Clip1		CLIP1_MOUSE Reviewed; 1391 AA.	Mus musculus (Mouse).	Eukaryota; Metazoa; Chordata; Craniata; Vertebrata; Euteleostomi;Mammalia; Eutheria; Euarchontoglires; Glires; Rodentia; Myomorpha;Muroidea; Muridae; Murinae; Mus; Mus.	10090	mmu:56430	19298000	300447800	82578300	253917900	162508900	227547800
349	0	2252	Q9ESW4	0	5787	Acylglycerol kinase, mitochondrial	Agk		AGK_MOUSE Reviewed; 421 AA.	Mus musculus (Mouse).	Eukaryota; Metazoa; Chordata; Craniata; Vertebrata; Euteleostomi;Mammalia; Eutheria; Euarchontoglires; Glires; Rodentia; Myomorpha;Muroidea; Muridae; Murinae; Mus; Mus.	10090	mmu:69923	61784400	25890400	55238800	42673300	155434800	24762000
6485	6483	570	Q9WUK2	0	2258	Eukaryotic translation initiation factor 4H	Eif4h		IF4H_MOUSE Reviewed; 248 AA.	Mus musculus (Mouse).	Eukaryota; Metazoa; Chordata; Craniata; Vertebrata; Euteleostomi;Mammalia; Eutheria; Euarchontoglires; Glires; Rodentia; Myomorpha;Muroidea; Muridae; Murinae; Mus; Mus.	10090	mmu:22384	219072900	52070600	182728400	203547000	417320400	109500100
6484	6483	570	Q80U88	0	655	MKIAA0038 protein	mKIAA0038		Q80U88_MOUSE Unreviewed; 230 AA.	Mus musculus (Mouse).	Eukaryota; Metazoa; Chordata; Craniata; Vertebrata; Euteleostomi;Mammalia; Eutheria; Euarchontoglires; Glires; Rodentia; Myomorpha;Muroidea; Muridae; Murinae; Mus; Mus.	10090		219072900	52070600	182728400	203547000	417320400	109500100
1228	0	1828	Q921H9	0	3473	Cytochrome c oxidase assembly factor 7	Coa7		COA7_MOUSE Reviewed; 231 AA.	Mus musculus (Mouse).	Eukaryota; Metazoa; Chordata; Craniata; Vertebrata; Euteleostomi;Mammalia; Eutheria; Euarchontoglires; Glires; Rodentia; Myomorpha;Muroidea; Muridae; Murinae; Mus; Mus.	10090	mmu:69893	28590300	79701300	99825400	134340000	97836800	116215800
8207	0	342	Q9JM52	0	4639	Misshapen-like kinase 1	Mink1		MINK1_MOUSE Reviewed; 1308 AA.	Mus musculus (Mouse).	Eukaryota; Metazoa; Chordata; Craniata; Vertebrata; Euteleostomi;Mammalia; Eutheria; Euarchontoglires; Glires; Rodentia; Myomorpha;Muroidea; Muridae; Murinae; Mus; Mus.	10090	mmu:50932	674019100	341977900	146654800	648517000	938888500	209082700
8653	0	282	Q80TR1	0	6848	Adhesion G protein-coupled receptor L1	Adgrl1		AGRL1_MOUSE Reviewed; 1466 AA.	Mus musculus (Mouse).	Eukaryota; Metazoa; Chordata; Craniata; Vertebrata; Euteleostomi;Mammalia; Eutheria; Euarchontoglires; Glires; Rodentia; Myomorpha;Muroidea; Muridae; Murinae; Mus; Mus.	10090	mmu:330814	41979700	46322700	201358200	240082900	97496700	167985300
6297	0	608	P26645	0	4277	Myristoylated alanine-rich C-kinase substrate	Marcks		MARCS_MOUSE Reviewed; 309 AA.	Mus musculus (Mouse).	Eukaryota; Metazoa; Chordata; Craniata; Vertebrata; Euteleostomi;Mammalia; Eutheria; Euarchontoglires; Glires; Rodentia; Myomorpha;Muroidea; Muridae; Murinae; Mus; Mus.	10090	mmu:17118	110103600	644004500	883683000	972783900	901849200	798676300
6795	6793	519	Q61137	0	6919	Astrotactin-1	Astn1		ASTN1_MOUSE Reviewed; 1302 AA.	Mus musculus (Mouse).	Eukaryota; Metazoa; Chordata; Craniata; Vertebrata; Euteleostomi;Mammalia; Eutheria; Euarchontoglires; Glires; Rodentia; Myomorpha;Muroidea; Muridae; Murinae; Mus; Mus.	10090	mmu:11899	94585000	183377300	167299900	205562100	285850400	216324000
2539	0	1422	Q9CX86	0	2181	Heterogeneous nuclear ribonucleoprotein A0	Hnrnpa0		ROA0_MOUSE Reviewed; 305 AA.	Mus musculus (Mouse).	Eukaryota; Metazoa; Chordata; Craniata; Vertebrata; Euteleostomi;Mammalia; Eutheria; Euarchontoglires; Glires; Rodentia; Myomorpha;Muroidea; Muridae; Murinae; Mus; Mus.	10090	mmu:77134	311042100	415737600	126965200	586740200	353056100	410713400
1010	0	1916	Q8C0M9	0	3894	Isoaspartyl peptidase/L-asparaginase	Asrgl1		ASGL1_MOUSE Reviewed; 326 AA.	Mus musculus (Mouse).	Eukaryota; Metazoa; Chordata; Craniata; Vertebrata; Euteleostomi;Mammalia; Eutheria; Euarchontoglires; Glires; Rodentia; Myomorpha;Muroidea; Muridae; Murinae; Mus; Mus.	10090	mmu:66514	175313000	99080800	319298700	491878000	284302000	201557000
2187	0	1512	Q91WT9	0	8242	Cystathionine beta-synthase	Cbs		CBS_MOUSE Reviewed; 561 AA.	Mus musculus (Mouse).	Eukaryota; Metazoa; Chordata; Craniata; Vertebrata; Euteleostomi;Mammalia; Eutheria; Euarchontoglires; Glires; Rodentia; Myomorpha;Muroidea; Muridae; Murinae; Mus; Mus.	10090	mmu:12411	53157800	88803900	21870200	96833700	23684400	148654800
3466	3465	1170	Q9CR21	0	1599	Acyl carrier protein, mitochondrial	Ndufab1		ACPM_MOUSE Reviewed; 156 AA.	Mus musculus (Mouse).	Eukaryota; Metazoa; Chordata; Craniata; Vertebrata; Euteleostomi;Mammalia; Eutheria; Euarchontoglires; Glires; Rodentia; Myomorpha;Muroidea; Muridae; Murinae; Mus; Mus.	10090	mmu:70316	541587600	404896100	124689000	499849800	248490000	1027193000
9277	0	223	Q3ULJ0	0	199	Glycerol-3-phosphate dehydrogenase 1-like protein	Gpd1l		GPD1L_MOUSE Reviewed; 351 AA.	Mus musculus (Mouse).	Eukaryota; Metazoa; Chordata; Craniata; Vertebrata; Euteleostomi;Mammalia; Eutheria; Euarchontoglires; Glires; Rodentia; Myomorpha;Muroidea; Muridae; Murinae; Mus; Mus.	10090	mmu:333433	14391600	73133300	28972300	58823700	59427700	59167100
5235	5231	801	Q99KG1	0	1218	Hnrpr protein	Hnrnpr		Q99KG1_MOUSE Unreviewed; 601 AA.	Mus musculus (Mouse).	Eukaryota; Metazoa; Chordata; Craniata; Vertebrata; Euteleostomi;Mammalia; Eutheria; Euarchontoglires; Glires; Rodentia; Myomorpha;Muroidea; Muridae; Murinae; Mus; Mus.	10090		100427200	27939200	169396000	388623300	26193500	92652900
7092	7090	479	Q9D593	0	1344	V-type proton ATPase subunit E 2	Atp6v1e2		VATE2_MOUSE Reviewed; 226 AA.	Mus musculus (Mouse).	Eukaryota; Metazoa; Chordata; Craniata; Vertebrata; Euteleostomi;Mammalia; Eutheria; Euarchontoglires; Glires; Rodentia; Myomorpha;Muroidea; Muridae; Murinae; Mus; Mus.	10090	mmu:74915	671019700	476329200	660988400	1122353000	693539900	1131286000
6438	6430	581	A0A286YCC5	0	4605	Pyruvate carboxylase	Pcx		A0A286YCC5_MOUSE Unreviewed; 116 AA.	Mus musculus (Mouse).	Eukaryota; Metazoa; Chordata; Craniata; Vertebrata; Euteleostomi;Mammalia; Eutheria; Euarchontoglires; Glires; Rodentia; Myomorpha;Muroidea; Muridae; Murinae; Mus; Mus.	10090		79711900	51387400	22093200	94009300	58868700	89097100
6390	0	590	P31324	0	5694	cAMP-dependent protein kinase type II-beta regulatory subunit	Prkar2b		KAP3_MOUSE Reviewed; 416 AA.	Mus musculus (Mouse).	Eukaryota; Metazoa; Chordata; Craniata; Vertebrata; Euteleostomi;Mammalia; Eutheria; Euarchontoglires; Glires; Rodentia; Myomorpha;Muroidea; Muridae; Murinae; Mus; Mus.	10090	mmu:19088	1246764000	859490300	2177777000	2231840000	2703732000	1880654000
2673	2672	1386	Q542V6	0	5057	Down syndrome critical region homolog 1 (Human), isoform CRA_c	Rcan1		Q542V6_MOUSE Unreviewed; 198 AA.	Mus musculus (Mouse).	Eukaryota; Metazoa; Chordata; Craniata; Vertebrata; Euteleostomi;Mammalia; Eutheria; Euarchontoglires; Glires; Rodentia; Myomorpha;Muroidea; Muridae; Murinae; Mus; Mus.	10090	mmu:54720	41310700	42200700	46990900	77522800	82085200	40772600
969	968	1933	Q3UHX2	0	3981	28 kDa heat- and acid-stable phosphoprotein	Pdap1		HAP28_MOUSE Reviewed; 181 AA.	Mus musculus (Mouse).	Eukaryota; Metazoa; Chordata; Craniata; Vertebrata; Euteleostomi;Mammalia; Eutheria; Euarchontoglires; Glires; Rodentia; Myomorpha;Muroidea; Muridae; Murinae; Mus; Mus.	10090	mmu:231887	122804800	185156900	45985700	155063700	146659400	242422600
7314	7298	444	O08638	0	4119	Myosin-11	Myh11		MYH11_MOUSE Reviewed; 1972 AA.	Mus musculus (Mouse).	Eukaryota; Metazoa; Chordata; Craniata; Vertebrata; Euteleostomi;Mammalia; Eutheria; Euarchontoglires; Glires; Rodentia; Myomorpha;Muroidea; Muridae; Murinae; Mus; Mus.	10090		177957800	270276000	986790300	852296700	879869500	558656700
4809	4808	879	Q9CRD0	0	1499	OCIA domain-containing protein 1	Ociad1		OCAD1_MOUSE Reviewed; 247 AA.	Mus musculus (Mouse).	Eukaryota; Metazoa; Chordata; Craniata; Vertebrata; Euteleostomi;Mammalia; Eutheria; Euarchontoglires; Glires; Rodentia; Myomorpha;Muroidea; Muridae; Murinae; Mus; Mus.	10090	mmu:68095	145672000	192616300	42454400	170030100	163938800	247795200
10831	0	52	Q4FK40	0	1832	Apoe protein	Apoe		Q4FK40_MOUSE Unreviewed; 311 AA.	Mus musculus (Mouse).	Eukaryota; Metazoa; Chordata; Craniata; Vertebrata; Euteleostomi;Mammalia; Eutheria; Euarchontoglires; Glires; Rodentia; Myomorpha;Muroidea; Muridae; Murinae; Mus; Mus.	10090		222998000	249292100	195960800	410711800	303790100	316261200
7782	7779	391	P15116	0	5328	Cadherin-2	Cdh2		CADH2_MOUSE Reviewed; 906 AA.	Mus musculus (Mouse).	Eukaryota; Metazoa; Chordata; Craniata; Vertebrata; Euteleostomi;Mammalia; Eutheria; Euarchontoglires; Glires; Rodentia; Myomorpha;Muroidea; Muridae; Murinae; Mus; Mus.	10090	mmu:12558	337754800	698711900	106892000	507035000	517282000	671033800
8206	8205	343	Q5RJI5	0	326	Serine/threonine-protein kinase BRSK1	Brsk1		BRSK1_MOUSE Reviewed; 778 AA.	Mus musculus (Mouse).	Eukaryota; Metazoa; Chordata; Craniata; Vertebrata; Euteleostomi;Mammalia; Eutheria; Euarchontoglires; Glires; Rodentia; Myomorpha;Muroidea; Muridae; Murinae; Mus; Mus.	10090	mmu:381979	99879400	35575600	38578900	91132900	64707000	121631400
7018	7004	487	B1ARR6	0	4089	Alpha-enolase	Eno1		B1ARR6_MOUSE Unreviewed; 67 AA.	Mus musculus (Mouse).	Eukaryota; Metazoa; Chordata; Craniata; Vertebrata; Euteleostomi;Mammalia; Eutheria; Euarchontoglires; Glires; Rodentia; Myomorpha;Muroidea; Muridae; Murinae; Mus; Mus.	10090		490126700	790435000	570068200	1057603000	941040000	795232000
554	0	2136	Q9CPZ8	0	5027	COX assembly mitochondrial protein homolog	Cmc1		COXM1_MOUSE Reviewed; 106 AA.	Mus musculus (Mouse).	Eukaryota; Metazoa; Chordata; Craniata; Vertebrata; Euteleostomi;Mammalia; Eutheria; Euarchontoglires; Glires; Rodentia; Myomorpha;Muroidea; Muridae; Murinae; Mus; Mus.	10090	mmu:67899	34714600	75874200	51542600	91855500	75922500	77421500
4958	4957	847	P70297	0	5097	Signal transducing adapter molecule 1	Stam		STAM1_MOUSE Reviewed; 548 AA.	Mus musculus (Mouse).	Eukaryota; Metazoa; Chordata; Craniata; Vertebrata; Euteleostomi;Mammalia; Eutheria; Euarchontoglires; Glires; Rodentia; Myomorpha;Muroidea; Muridae; Murinae; Mus; Mus.	10090	mmu:20844	272356900	251562900	169686800	423944600	329585300	296971400
4056	4055	1030	Q8K4Z5	0	4287	Splicing factor 3A subunit 1	Sf3a1		SF3A1_MOUSE Reviewed; 791 AA.	Mus musculus (Mouse).	Eukaryota; Metazoa; Chordata; Craniata; Vertebrata; Euteleostomi;Mammalia; Eutheria; Euarchontoglires; Glires; Rodentia; Myomorpha;Muroidea; Muridae; Murinae; Mus; Mus.	10090	mmu:67465	27019000	41547100	51681800	93390000	71634200	13168700
410	0	2212	P27612	0	5559	Phospholipase A-2-activating protein	Plaa		PLAP_MOUSE Reviewed; 794 AA.	Mus musculus (Mouse).	Eukaryota; Metazoa; Chordata; Craniata; Vertebrata; Euteleostomi;Mammalia; Eutheria; Euarchontoglires; Glires; Rodentia; Myomorpha;Muroidea; Muridae; Murinae; Mus; Mus.	10090	mmu:18786	48531000	34820400	62418600	94005000	55889500	80668800
11308	11303	9	Q3TVA9	0	3049	Coiled-coil domain-containing protein 136	Ccdc136		CC136_MOUSE Reviewed; 1136 AA.	Mus musculus (Mouse).	Eukaryota; Metazoa; Chordata; Craniata; Vertebrata; Euteleostomi;Mammalia; Eutheria; Euarchontoglires; Glires; Rodentia; Myomorpha;Muroidea; Muridae; Murinae; Mus; Mus.	10090	mmu:232664	33262000	76423600	48060700	51157100	104251200	75227700
8711	8708	274	Q8CDU4	0	1720	F-box/LRR-repeat protein 13	Fbxl13		FXL13_MOUSE Reviewed; 790 AA.	Mus musculus (Mouse).	Eukaryota; Metazoa; Chordata; Craniata; Vertebrata; Euteleostomi;Mammalia; Eutheria; Euarchontoglires; Glires; Rodentia; Myomorpha;Muroidea; Muridae; Murinae; Mus; Mus.	10090	mmu:320118	23085400	34612800	21039800	38213000	48986200	26688500
1121	1120	1868	Q4VAA2	0	3655	Protein CDV3	Cdv3		CDV3_MOUSE Reviewed; 281 AA.	Mus musculus (Mouse).	Eukaryota; Metazoa; Chordata; Craniata; Vertebrata; Euteleostomi;Mammalia; Eutheria; Euarchontoglires; Glires; Rodentia; Myomorpha;Muroidea; Muridae; Murinae; Mus; Mus.	10090	mmu:321022	198611000	233330600	230105800	214513600	354624100	433811300
8526	8510	304	Q62363	0	3197	Beta-tubulin gene M-beta-2, 3' end	Tubb2a		Q62363_MOUSE Unreviewed; 100 AA.	Mus musculus (Mouse).	Eukaryota; Metazoa; Chordata; Craniata; Vertebrata; Euteleostomi;Mammalia; Eutheria; Euarchontoglires; Glires; Rodentia; Myomorpha;Muroidea; Muridae; Murinae; Mus; Mus.	10090		119191100	78034000	38308700	198448900	53568800	106423800
5696	0	711	Q9QYX7	0	6037	Protein piccolo	Pclo		PCLO_MOUSE Reviewed; 5068 AA.	Mus musculus (Mouse).	Eukaryota; Metazoa; Chordata; Craniata; Vertebrata; Euteleostomi;Mammalia; Eutheria; Euarchontoglires; Glires; Rodentia; Myomorpha;Muroidea; Muridae; Murinae; Mus; Mus.	10090	mmu:26875	105914700	124080000	47952900	153490800	150368300	94912300
420	0	2208	U5LK70	0	5503	Calmodulin-regulated spectrin-associated protein 3	Camsap3		CAMP3_MOUSE Reviewed; 1252 AA.	Mus musculus (Mouse).	Eukaryota; Metazoa; Chordata; Craniata; Vertebrata; Euteleostomi;Mammalia; Eutheria; Euarchontoglires; Glires; Rodentia; Myomorpha;Muroidea; Muridae; Murinae; Mus; Mus.	10090	mmu:69697	77197400	79725800	75358600	101432400	147883400	89272000
5540	5537	744	Q7TMH7	0	6413	Sfpq protein	Sfpq		Q7TMH7_MOUSE Unreviewed; 190 AA.	Mus musculus (Mouse).	Eukaryota; Metazoa; Chordata; Craniata; Vertebrata; Euteleostomi;Mammalia; Eutheria; Euarchontoglires; Glires; Rodentia; Myomorpha;Muroidea; Muridae; Murinae; Mus; Mus.	10090		203870800	234836900	153446900	419740800	95720500	403709000
5892	0	675	P62073	0	739	Mitochondrial import inner membrane translocase subunit Tim10	Timm10		TIM10_MOUSE Reviewed; 90 AA.	Mus musculus (Mouse).	Eukaryota; Metazoa; Chordata; Craniata; Vertebrata; Euteleostomi;Mammalia; Eutheria; Euarchontoglires; Glires; Rodentia; Myomorpha;Muroidea; Muridae; Murinae; Mus; Mus.	10090	mmu:30059	267553000	413642200	353391000	500236500	525510200	508472400
3110	3107	1265	Q8BVU5	0	4184	ADP-ribose pyrophosphatase, mitochondrial	Nudt9		NUDT9_MOUSE Reviewed; 350 AA.	Mus musculus (Mouse).	Eukaryota; Metazoa; Chordata; Craniata; Vertebrata; Euteleostomi;Mammalia; Eutheria; Euarchontoglires; Glires; Rodentia; Myomorpha;Muroidea; Muridae; Murinae; Mus; Mus.	10090	mmu:74167	63738200	90746000	140206200	215464800	101547000	135667900
1242	0	1821	Q3TDD9	0	3454	Protein phosphatase 1 regulatory subunit 21	Ppp1r21		PPR21_MOUSE Reviewed; 780 AA.	Mus musculus (Mouse).	Eukaryota; Metazoa; Chordata; Craniata; Vertebrata; Euteleostomi;Mammalia; Eutheria; Euarchontoglires; Glires; Rodentia; Myomorpha;Muroidea; Muridae; Murinae; Mus; Mus.	10090	mmu:73825	100379900	20486600	115097000	167947600	148359700	35066700
3905	0	1062	Q8CHT0	0	7172	Delta-1-pyrroline-5-carboxylate dehydrogenase, mitochondrial	Aldh4a1		AL4A1_MOUSE Reviewed; 562 AA.	Mus musculus (Mouse).	Eukaryota; Metazoa; Chordata; Craniata; Vertebrata; Euteleostomi;Mammalia; Eutheria; Euarchontoglires; Glires; Rodentia; Myomorpha;Muroidea; Muridae; Murinae; Mus; Mus.	10090	mmu:212647	290287600	152109500	356359900	430816500	455298800	311703600
7080	7068	480	Q9Z2H2	0	472	Regulator of G-protein signaling 6	Rgs6		RGS6_MOUSE Reviewed; 472 AA.	Mus musculus (Mouse).	Eukaryota; Metazoa; Chordata; Craniata; Vertebrata; Euteleostomi;Mammalia; Eutheria; Euarchontoglires; Glires; Rodentia; Myomorpha;Muroidea; Muridae; Murinae; Mus; Mus.	10090	mmu:50779	25127400	20659000	46889400	52133900	55965000	29673600
7413	7406	433	Q3UF58	0	5464	Catalase	Cat		Q3UF58_MOUSE Unreviewed; 526 AA.	Mus musculus (Mouse).	Eukaryota; Metazoa; Chordata; Craniata; Vertebrata; Euteleostomi;Mammalia; Eutheria; Euarchontoglires; Glires; Rodentia; Myomorpha;Muroidea; Muridae; Murinae; Mus; Mus.	10090		273062100	320208100	188830300	438298900	312321100	405728000
1975	1972	1577	P58389	0	4110	Serine/threonine-protein phosphatase 2A activator	Ptpa		PTPA_MOUSE Reviewed; 323 AA.	Mus musculus (Mouse).	Eukaryota; Metazoa; Chordata; Craniata; Vertebrata; Euteleostomi;Mammalia; Eutheria; Euarchontoglires; Glires; Rodentia; Myomorpha;Muroidea; Muridae; Murinae; Mus; Mus.	10090	mmu:110854	975005000	1416301000	1110334000	2055645000	1663087000	1369161000
2936	0	1318	Q8CAY6	0	1933	Acetyl-CoA acetyltransferase, cytosolic	Acat2		THIC_MOUSE Reviewed; 397 AA.	Mus musculus (Mouse).	Eukaryota; Metazoa; Chordata; Craniata; Vertebrata; Euteleostomi;Mammalia; Eutheria; Euarchontoglires; Glires; Rodentia; Myomorpha;Muroidea; Muridae; Murinae; Mus; Mus.	10090	mmu:110460	272479300	249816900	456424800	610527900	511843400	326059000
2711	2710	1375	Q8C2Q3	0	2068	RNA-binding protein 14	Rbm14		RBM14_MOUSE Reviewed; 669 AA.	Mus musculus (Mouse).	Eukaryota; Metazoa; Chordata; Craniata; Vertebrata; Euteleostomi;Mammalia; Eutheria; Euarchontoglires; Glires; Rodentia; Myomorpha;Muroidea; Muridae; Murinae; Mus; Mus.	10090	mmu:56275	28479400	29363100	91919700	45742700	109777000	66727600
761	0	2027	A2A699	0	4468	Protein FAM171A2	Fam171a2		F1712_MOUSE Reviewed; 822 AA.	Mus musculus (Mouse).	Eukaryota; Metazoa; Chordata; Craniata; Vertebrata; Euteleostomi;Mammalia; Eutheria; Euarchontoglires; Glires; Rodentia; Myomorpha;Muroidea; Muridae; Murinae; Mus; Mus.	10090	mmu:217219	84725700	123596800	149306700	191451400	188266600	143788400
7043	7039	484	Q2TJI8	0	2005	Protocadherin 1 isoform 1	Pcdh1		Q2TJI8_MOUSE Unreviewed; 185 AA.	Mus musculus (Mouse).	Eukaryota; Metazoa; Chordata; Craniata; Vertebrata; Euteleostomi;Mammalia; Eutheria; Euarchontoglires; Glires; Rodentia; Myomorpha;Muroidea; Muridae; Murinae; Mus; Mus.	10090		270512800	727727500	425470400	864988200	266823500	1013561000
1857	0	1612	Q9D8B3	0	2723	Charged multivesicular body protein 4b	Chmp4b		CHM4B_MOUSE Reviewed; 224 AA.	Mus musculus (Mouse).	Eukaryota; Metazoa; Chordata; Craniata; Vertebrata; Euteleostomi;Mammalia; Eutheria; Euarchontoglires; Glires; Rodentia; Myomorpha;Muroidea; Muridae; Murinae; Mus; Mus.	10090	mmu:75608	367468000	425182600	399532700	551846100	584473200	591367600
2343	0	1467	Q9JI95	0	5308	CPN10-like protein	Cpn10-rs1		Q9JI95_MOUSE Unreviewed; 102 AA.	Mus musculus (Mouse).	Eukaryota; Metazoa; Chordata; Craniata; Vertebrata; Euteleostomi;Mammalia; Eutheria; Euarchontoglires; Glires; Rodentia; Myomorpha;Muroidea; Muridae; Murinae; Mus; Mus.	10090		1113864000	467322200	1034238000	1441447000	1274708000	1153290000
7845	7843	380	Q3UHP1	0	2822	Dystrobrevin	Dtna		Q3UHP1_MOUSE Unreviewed; 685 AA.	Mus musculus (Mouse).	Eukaryota; Metazoa; Chordata; Craniata; Vertebrata; Euteleostomi;Mammalia; Eutheria; Euarchontoglires; Glires; Rodentia; Myomorpha;Muroidea; Muridae; Murinae; Mus; Mus.	10090		68337000	62415400	42087700	137623300	41599400	74413800
366	0	2241	Q9EPN1	0	5714	Neurobeachin	Nbea		NBEA_MOUSE Reviewed; 2936 AA.	Mus musculus (Mouse).	Eukaryota; Metazoa; Chordata; Craniata; Vertebrata; Euteleostomi;Mammalia; Eutheria; Euarchontoglires; Glires; Rodentia; Myomorpha;Muroidea; Muridae; Murinae; Mus; Mus.	10090	mmu:26422	69620000	179824300	269252000	293334300	268883500	187330700
5936	0	667	O08807	0	6017	Peroxiredoxin-4	Prdx4		PRDX4_MOUSE Reviewed; 274 AA.	Mus musculus (Mouse).	Eukaryota; Metazoa; Chordata; Craniata; Vertebrata; Euteleostomi;Mammalia; Eutheria; Euarchontoglires; Glires; Rodentia; Myomorpha;Muroidea; Muridae; Murinae; Mus; Mus.	10090	mmu:53381	310309000	373044000	46411100	440036000	358059000	192167400
1245	1244	1820	Q8BGD9	0	2152	Eukaryotic translation initiation factor 4B	Eif4b		IF4B_MOUSE Reviewed; 611 AA.	Mus musculus (Mouse).	Eukaryota; Metazoa; Chordata; Craniata; Vertebrata; Euteleostomi;Mammalia; Eutheria; Euarchontoglires; Glires; Rodentia; Myomorpha;Muroidea; Muridae; Murinae; Mus; Mus.	10090	mmu:75705	237038800	395274500	410161500	429949000	537641000	525599000
10706	10705	70	P56395	0	54	Cytochrome b5	Cyb5a		CYB5_MOUSE Reviewed; 134 AA.	Mus musculus (Mouse).	Eukaryota; Metazoa; Chordata; Craniata; Vertebrata; Euteleostomi;Mammalia; Eutheria; Euarchontoglires; Glires; Rodentia; Myomorpha;Muroidea; Muridae; Murinae; Mus; Mus.	10090	mmu:109672	107359700	231631900	371275000	211680800	396067800	427471000
5270	5267	797	O08846	0	5433	Htf9-a/RanBP1 protein	Htf9-a/RanBP1		O08846_MOUSE Unreviewed; 52 AA.	Mus musculus (Mouse).	Eukaryota; Metazoa; Chordata; Craniata; Vertebrata; Euteleostomi;Mammalia; Eutheria; Euarchontoglires; Glires; Rodentia; Myomorpha;Muroidea; Muridae; Murinae; Mus; Mus.	10090		140434200	147633200	117317000	221885700	213677200	130242900
5105	5104	824	P62137	0	1230	Serine/threonine-protein phosphatase PP1-alpha catalytic subunit	Ppp1ca		PP1A_MOUSE Reviewed; 330 AA.	Mus musculus (Mouse).	Eukaryota; Metazoa; Chordata; Craniata; Vertebrata; Euteleostomi;Mammalia; Eutheria; Euarchontoglires; Glires; Rodentia; Myomorpha;Muroidea; Muridae; Murinae; Mus; Mus.	10090	mmu:19045	383166600	33584600	293689700	395501400	320987600	341623000
605	0	2109	Q505F5	0	6920	Leucine-rich repeat-containing protein 47	Lrrc47		LRC47_MOUSE Reviewed; 581 AA.	Mus musculus (Mouse).	Eukaryota; Metazoa; Chordata; Craniata; Vertebrata; Euteleostomi;Mammalia; Eutheria; Euarchontoglires; Glires; Rodentia; Myomorpha;Muroidea; Muridae; Murinae; Mus; Mus.	10090	mmu:72946	57402600	47123500	34309100	67104500	66509800	62550400
562	561	2132	Q8K4H1	0	6942	Kynurenine formamidase	Afmid		KFA_MOUSE Reviewed; 305 AA.	Mus musculus (Mouse).	Eukaryota; Metazoa; Chordata; Craniata; Vertebrata; Euteleostomi;Mammalia; Eutheria; Euarchontoglires; Glires; Rodentia; Myomorpha;Muroidea; Muridae; Murinae; Mus; Mus.	10090	mmu:71562	60005600	54384100	80268900	93683700	107552000	75203400
1742	0	1645	Q80YT7	0	4040	Myomegalin	Pde4dip		MYOME_MOUSE Reviewed; 2224 AA.	Mus musculus (Mouse).	Eukaryota; Metazoa; Chordata; Craniata; Vertebrata; Euteleostomi;Mammalia; Eutheria; Euarchontoglires; Glires; Rodentia; Myomorpha;Muroidea; Muridae; Murinae; Mus; Mus.	10090	mmu:83679	72886700	209310900	195526000	50653400	368305000	232203100
10396	10395	90	Q921H8	0	4133	3-ketoacyl-CoA thiolase A, peroxisomal	Acaa1a		THIKA_MOUSE Reviewed; 424 AA.	Mus musculus (Mouse).	Eukaryota; Metazoa; Chordata; Craniata; Vertebrata; Euteleostomi;Mammalia; Eutheria; Euarchontoglires; Glires; Rodentia; Myomorpha;Muroidea; Muridae; Murinae; Mus; Mus.	10090	mmu:113868	199040800	166492100	103963000	289515200	228112100	129312400
7488	0	429	Q6R891	0	3544	Neurabin-2	Ppp1r9b		NEB2_MOUSE Reviewed; 817 AA.	Mus musculus (Mouse).	Eukaryota; Metazoa; Chordata; Craniata; Vertebrata; Euteleostomi;Mammalia; Eutheria; Euarchontoglires; Glires; Rodentia; Myomorpha;Muroidea; Muridae; Murinae; Mus; Mus.	10090	mmu:217124	879179200	719909200	630243800	1359524000	922545000	854959000
9000	8987	250	A1E285	0	328	Succinyl-CoA:3-ketoacid CoA transferase	Oxct1		A1E285_MOUSE Unreviewed; 150 AA.	Mus musculus (Mouse).	Eukaryota; Metazoa; Chordata; Craniata; Vertebrata; Euteleostomi;Mammalia; Eutheria; Euarchontoglires; Glires; Rodentia; Myomorpha;Muroidea; Muridae; Murinae; Mus; Mus.	10090		291411200	403229800	251056600	463531300	468502200	368709400
9359	0	207	O55106	0	7025	Striatin	Strn		STRN_MOUSE Reviewed; 780 AA.	Mus musculus (Mouse).	Eukaryota; Metazoa; Chordata; Craniata; Vertebrata; Euteleostomi;Mammalia; Eutheria; Euarchontoglires; Glires; Rodentia; Myomorpha;Muroidea; Muridae; Murinae; Mus; Mus.	10090	mmu:268980	34871400	174639800	258535400	125525600	305299200	224046700
5538	5537	744	Q810V5	0	836	Sfpq protein	Sfpq		Q810V5_MOUSE Unreviewed; 261 AA.	Mus musculus (Mouse).	Eukaryota; Metazoa; Chordata; Craniata; Vertebrata; Euteleostomi;Mammalia; Eutheria; Euarchontoglires; Glires; Rodentia; Myomorpha;Muroidea; Muridae; Murinae; Mus; Mus.	10090		523082200	551225900	668107900	901409800	571915700	1065837000
3017	0	1295	P56379	0	2094	6.8 kDa mitochondrial proteolipid	Mp68		68MP_MOUSE Reviewed; 58 AA.	Mus musculus (Mouse).	Eukaryota; Metazoa; Chordata; Craniata; Vertebrata; Euteleostomi;Mammalia; Eutheria; Euarchontoglires; Glires; Rodentia; Myomorpha;Muroidea; Muridae; Murinae; Mus; Mus.	10090	mmu:70257	2047131000	265391700	2180028000	1554733000	2192875000	2919430000
4274	4271	984	Q8R548	0	4414	SH3 domain-containing kinase-binding protein 1	Sh3kbp1		SH3K1_MOUSE Reviewed; 709 AA.	Mus musculus (Mouse).	Eukaryota; Metazoa; Chordata; Craniata; Vertebrata; Euteleostomi;Mammalia; Eutheria; Euarchontoglires; Glires; Rodentia; Myomorpha;Muroidea; Muridae; Murinae; Mus; Mus.	10090	mmu:58194	63028300	46618500	72816500	91636500	108333000	52889300
3703	0	1114	Q60749	0	8138	KH domain-containing, RNA-binding, signal transduction-associated protein 1	Khdrbs1		KHDR1_MOUSE Reviewed; 443 AA.	Mus musculus (Mouse).	Eukaryota; Metazoa; Chordata; Craniata; Vertebrata; Euteleostomi;Mammalia; Eutheria; Euarchontoglires; Glires; Rodentia; Myomorpha;Muroidea; Muridae; Murinae; Mus; Mus.	10090	mmu:20218	416196400	460932800	321875600	679229100	444869000	560175100
3842	3839	1084	Q99KF1	0	5215	Transmembrane emp24 domain-containing protein 9	Tmed9		TMED9_MOUSE Reviewed; 235 AA.	Mus musculus (Mouse).	Eukaryota; Metazoa; Chordata; Craniata; Vertebrata; Euteleostomi;Mammalia; Eutheria; Euarchontoglires; Glires; Rodentia; Myomorpha;Muroidea; Muridae; Murinae; Mus; Mus.	10090	mmu:67511	206569800	288685600	69505300	360672000	262706000	124818700
1996	1995	1569	P20108	0	4237	Thioredoxin-dependent peroxide reductase, mitochondrial	Prdx3		PRDX3_MOUSE Reviewed; 257 AA.	Mus musculus (Mouse).	Eukaryota; Metazoa; Chordata; Craniata; Vertebrata; Euteleostomi;Mammalia; Eutheria; Euarchontoglires; Glires; Rodentia; Myomorpha;Muroidea; Muridae; Murinae; Mus; Mus.	10090	mmu:11757	40939000	295399400	611353200	385933200	520863800	443694000
5019	0	836	O70161	0	5376	Phosphatidylinositol 4-phosphate 5-kinase type-1 gamma	Pip5k1c		PI51C_MOUSE Reviewed; 661 AA.	Mus musculus (Mouse).	Eukaryota; Metazoa; Chordata; Craniata; Vertebrata; Euteleostomi;Mammalia; Eutheria; Euarchontoglires; Glires; Rodentia; Myomorpha;Muroidea; Muridae; Murinae; Mus; Mus.	10090	mmu:18717	189659800	221409800	122691600	265034900	246904900	218165100
2342	0	1467	Q64433	0	2334	10 kDa heat shock protein, mitochondrial	Hspe1		CH10_MOUSE Reviewed; 102 AA.	Mus musculus (Mouse).	Eukaryota; Metazoa; Chordata; Craniata; Vertebrata; Euteleostomi;Mammalia; Eutheria; Euarchontoglires; Glires; Rodentia; Myomorpha;Muroidea; Muridae; Murinae; Mus; Mus.	10090	mmu:15528	1603889000	821910200	1867601000	2187401000	2062330000	1865968000
4757	4755	891	B7ZMY4	0	7474	Adap1 protein	Adap1		B7ZMY4_MOUSE Unreviewed; 322 AA.	Mus musculus (Mouse).	Eukaryota; Metazoa; Chordata; Craniata; Vertebrata; Euteleostomi;Mammalia; Eutheria; Euarchontoglires; Glires; Rodentia; Myomorpha;Muroidea; Muridae; Murinae; Mus; Mus.	10090		85022200	87510700	204410000	308834700	132957400	97638200
6698	6695	537	Q64514	0	1008	Tripeptidyl-peptidase 2	Tpp2		TPP2_MOUSE Reviewed; 1262 AA.	Mus musculus (Mouse).	Eukaryota; Metazoa; Chordata; Craniata; Vertebrata; Euteleostomi;Mammalia; Eutheria; Euarchontoglires; Glires; Rodentia; Myomorpha;Muroidea; Muridae; Murinae; Mus; Mus.	10090	mmu:22019	71948800	11637200	204393300	210689200	28517200	213831600
4651	4645	912	Q9D0E1	0	6623	Heterogeneous nuclear ribonucleoprotein M	Hnrnpm		HNRPM_MOUSE Reviewed; 729 AA.	Mus musculus (Mouse).	Eukaryota; Metazoa; Chordata; Craniata; Vertebrata; Euteleostomi;Mammalia; Eutheria; Euarchontoglires; Glires; Rodentia; Myomorpha;Muroidea; Muridae; Murinae; Mus; Mus.	10090	mmu:76936	600101300	466176100	650364700	892336800	767289800	760001500
7909	0	375	P62823	0	352	Ras-related protein Rab-3C	Rab3c		RAB3C_MOUSE Reviewed; 227 AA.	Mus musculus (Mouse).	Eukaryota; Metazoa; Chordata; Craniata; Vertebrata; Euteleostomi;Mammalia; Eutheria; Euarchontoglires; Glires; Rodentia; Myomorpha;Muroidea; Muridae; Murinae; Mus; Mus.	10090	mmu:67295	156783400	10370600	129847000	93278500	79308700	282547300
2585	2581	1407	Q8CC35	0	5977	Synaptopodin	Synpo		SYNPO_MOUSE Reviewed; 929 AA.	Mus musculus (Mouse).	Eukaryota; Metazoa; Chordata; Craniata; Vertebrata; Euteleostomi;Mammalia; Eutheria; Euarchontoglires; Glires; Rodentia; Myomorpha;Muroidea; Muridae; Murinae; Mus; Mus.	10090		59253200	177778700	115722500	185207100	208438800	67392400
1128	0	1863	P70232	0	3617	Neural cell adhesion molecule L1-like protein	Chl1		NCHL1_MOUSE Reviewed; 1209 AA.	Mus musculus (Mouse).	Eukaryota; Metazoa; Chordata; Craniata; Vertebrata; Euteleostomi;Mammalia; Eutheria; Euarchontoglires; Glires; Rodentia; Myomorpha;Muroidea; Muridae; Murinae; Mus; Mus.	10090	mmu:12661	62425500	20878000	192539300	79571800	150377400	175210900
8026	0	365	P11881	0	2598	Inositol 1,4,5-trisphosphate receptor type 1	Itpr1		ITPR1_MOUSE Reviewed; 2749 AA.	Mus musculus (Mouse).	Eukaryota; Metazoa; Chordata; Craniata; Vertebrata; Euteleostomi;Mammalia; Eutheria; Euarchontoglires; Glires; Rodentia; Myomorpha;Muroidea; Muridae; Murinae; Mus; Mus.	10090	mmu:16438	49576700	74920200	123191200	195854100	91088300	57610200
11207	11193	18	Q05C56	0	4913	Add3 protein	Add3		Q05C56_MOUSE Unreviewed; 688 AA.	Mus musculus (Mouse).	Eukaryota; Metazoa; Chordata; Craniata; Vertebrata; Euteleostomi;Mammalia; Eutheria; Euarchontoglires; Glires; Rodentia; Myomorpha;Muroidea; Muridae; Murinae; Mus; Mus.	10090		134466400	170251100	54884700	136009000	199223900	134400700
7282	0	446	Q9CPY7	0	437	Cytosol aminopeptidase	Lap3		AMPL_MOUSE Reviewed; 519 AA.	Mus musculus (Mouse).	Eukaryota; Metazoa; Chordata; Craniata; Vertebrata; Euteleostomi;Mammalia; Eutheria; Euarchontoglires; Glires; Rodentia; Myomorpha;Muroidea; Muridae; Murinae; Mus; Mus.	10090	mmu:66988	224676900	269523500	399668000	382559400	447517200	402350800
9793	0	164	Q99K48	0	7828	Non-POU domain-containing octamer-binding protein	Nono		NONO_MOUSE Reviewed; 473 AA.	Mus musculus (Mouse).	Eukaryota; Metazoa; Chordata; Craniata; Vertebrata; Euteleostomi;Mammalia; Eutheria; Euarchontoglires; Glires; Rodentia; Myomorpha;Muroidea; Muridae; Murinae; Mus; Mus.	10090	mmu:53610	302834800	60841900	192561800	180890500	235527400	382477400
3239	0	1229	Q9CY27	0	1192	Very-long-chain enoyl-CoA reductase	Tecr		TECR_MOUSE Reviewed; 308 AA.	Mus musculus (Mouse).	Eukaryota; Metazoa; Chordata; Craniata; Vertebrata; Euteleostomi;Mammalia; Eutheria; Euarchontoglires; Glires; Rodentia; Myomorpha;Muroidea; Muridae; Murinae; Mus; Mus.	10090	mmu:106529	558659900	708158500	792631700	1005344000	1140307000	608840700
856	0	1978	P0C192	0	4216	Leucine-rich repeat-containing protein 4B	Lrrc4b		LRC4B_MOUSE Reviewed; 709 AA.	Mus musculus (Mouse).	Eukaryota; Metazoa; Chordata; Craniata; Vertebrata; Euteleostomi;Mammalia; Eutheria; Euarchontoglires; Glires; Rodentia; Myomorpha;Muroidea; Muridae; Murinae; Mus; Mus.	10090	mmu:272381	36929000	29483100	108442500	91744200	76286900	81247300
4655	4654	911	Q99L45	0	2980	Eukaryotic translation initiation factor 2 subunit 2	Eif2s2		IF2B_MOUSE Reviewed; 331 AA.	Mus musculus (Mouse).	Eukaryota; Metazoa; Chordata; Craniata; Vertebrata; Euteleostomi;Mammalia; Eutheria; Euarchontoglires; Glires; Rodentia; Myomorpha;Muroidea; Muridae; Murinae; Mus; Mus.	10090	mmu:67204	22281200	14267000	53796900	44759400	34422000	50972200
7736	0	397	Q9WV55	0	7917	Vesicle-associated membrane protein-associated protein A	Vapa		VAPA_MOUSE Reviewed; 249 AA.	Mus musculus (Mouse).	Eukaryota; Metazoa; Chordata; Craniata; Vertebrata; Euteleostomi;Mammalia; Eutheria; Euarchontoglires; Glires; Rodentia; Myomorpha;Muroidea; Muridae; Murinae; Mus; Mus.	10090	mmu:30960	1951828000	1749233000	1684117000	2205801000	2507632000	2581431000
7908	0	375	P61027	0	4661	Ras-related protein Rab-10	Rab10		RAB10_MOUSE Reviewed; 200 AA.	Mus musculus (Mouse).	Eukaryota; Metazoa; Chordata; Craniata; Vertebrata; Euteleostomi;Mammalia; Eutheria; Euarchontoglires; Glires; Rodentia; Myomorpha;Muroidea; Muridae; Murinae; Mus; Mus.	10090	mmu:19325	1023524000	431228800	356407900	610182400	1015072000	786984500
697	0	2058	Q8BMK4	0	4624	Cytoskeleton-associated protein 4	Ckap4		CKAP4_MOUSE Reviewed; 575 AA.	Mus musculus (Mouse).	Eukaryota; Metazoa; Chordata; Craniata; Vertebrata; Euteleostomi;Mammalia; Eutheria; Euarchontoglires; Glires; Rodentia; Myomorpha;Muroidea; Muridae; Murinae; Mus; Mus.	10090	mmu:216197	592171000	316166400	448791900	563318000	606290800	687746800
5	0	2505	P09528	0	8165	Ferritin heavy chain	Fth1		FRIH_MOUSE Reviewed; 182 AA.	Mus musculus (Mouse).	Eukaryota; Metazoa; Chordata; Craniata; Vertebrata; Euteleostomi;Mammalia; Eutheria; Euarchontoglires; Glires; Rodentia; Myomorpha;Muroidea; Muridae; Murinae; Mus; Mus.	10090	mmu:14319	404687900	705625100	808089600	888147300	881996900	808776000
7942	7936	374	Q9D1G1	0	5181	Ras-related protein Rab-1B	Rab1b		RAB1B_MOUSE Reviewed; 201 AA.	Mus musculus (Mouse).	Eukaryota; Metazoa; Chordata; Craniata; Vertebrata; Euteleostomi;Mammalia; Eutheria; Euarchontoglires; Glires; Rodentia; Myomorpha;Muroidea; Muridae; Murinae; Mus; Mus.	10090	mmu:76308	225495100	194428600	192636700	341683000	370034700	72950400
3551	3549	1150	O35927	0	7293	Catenin delta-2	Ctnnd2		CTND2_MOUSE Reviewed; 1247 AA.	Mus musculus (Mouse).	Eukaryota; Metazoa; Chordata; Craniata; Vertebrata; Euteleostomi;Mammalia; Eutheria; Euarchontoglires; Glires; Rodentia; Myomorpha;Muroidea; Muridae; Murinae; Mus; Mus.	10090	mmu:18163	947050500	780674400	984383500	1048543000	1715534000	771680300
2811	2803	1350	P55821	0	2101	Stathmin-2	Stmn2		STMN2_MOUSE Reviewed; 179 AA.	Mus musculus (Mouse).	Eukaryota; Metazoa; Chordata; Craniata; Vertebrata; Euteleostomi;Mammalia; Eutheria; Euarchontoglires; Glires; Rodentia; Myomorpha;Muroidea; Muridae; Murinae; Mus; Mus.	10090	mmu:20257	1181229000	815630700	543081100	1255559000	890398500	1280072000
7041	7039	484	Q8QZT6	0	5011	Pcdh1 protein	Pcdh1		Q8QZT6_MOUSE Unreviewed; 965 AA.	Mus musculus (Mouse).	Eukaryota; Metazoa; Chordata; Craniata; Vertebrata; Euteleostomi;Mammalia; Eutheria; Euarchontoglires; Glires; Rodentia; Myomorpha;Muroidea; Muridae; Murinae; Mus; Mus.	10090		358882000	831081800	513216600	964286700	306988800	1069668000
4870	4869	863	Q80UG2	0	3921	Plexin-A4	Plxna4		PLXA4_MOUSE Reviewed; 1893 AA.	Mus musculus (Mouse).	Eukaryota; Metazoa; Chordata; Craniata; Vertebrata; Euteleostomi;Mammalia; Eutheria; Euarchontoglires; Glires; Rodentia; Myomorpha;Muroidea; Muridae; Murinae; Mus; Mus.	10090	mmu:243743	78966570	72510000	32665800	76854200	61152600	109683300
3178	0	1246	O08583	0	5876	THO complex subunit 4	Alyref		THOC4_MOUSE Reviewed; 255 AA.	Mus musculus (Mouse).	Eukaryota; Metazoa; Chordata; Craniata; Vertebrata; Euteleostomi;Mammalia; Eutheria; Euarchontoglires; Glires; Rodentia; Myomorpha;Muroidea; Muridae; Murinae; Mus; Mus.	10090	mmu:21681	335677000	289490000	290089000	364260000	470700000	371796000
4981	4980	842	Q6IR34	0	3363	G-protein-signaling modulator 1	Gpsm1		GPSM1_MOUSE Reviewed; 673 AA.	Mus musculus (Mouse).	Eukaryota; Metazoa; Chordata; Craniata; Vertebrata; Euteleostomi;Mammalia; Eutheria; Euarchontoglires; Glires; Rodentia; Myomorpha;Muroidea; Muridae; Murinae; Mus; Mus.	10090	mmu:67839	17423100	33701500	44202400	54848000	52855800	15792900
1440	1439	1752	O88703	0	5706	Potassium/sodium hyperpolarization-activated cyclic nucleotide-gated channel 2	Hcn2		HCN2_MOUSE Reviewed; 863 AA.	Mus musculus (Mouse).	Eukaryota; Metazoa; Chordata; Craniata; Vertebrata; Euteleostomi;Mammalia; Eutheria; Euarchontoglires; Glires; Rodentia; Myomorpha;Muroidea; Muridae; Murinae; Mus; Mus.	10090	mmu:15166	59385400	65872300	46355500	118018200	36060500	78881100
10046	10043	137	Q3UA25	0	5467	40S ribosomal protein S8	Rps8		Q3UA25_MOUSE Unreviewed; 152 AA.	Mus musculus (Mouse).	Eukaryota; Metazoa; Chordata; Craniata; Vertebrata; Euteleostomi;Mammalia; Eutheria; Euarchontoglires; Glires; Rodentia; Myomorpha;Muroidea; Muridae; Murinae; Mus; Mus.	10090		414714700	392676800	273930800	512816800	481901700	424260100
7597	0	418	Q8BG39	0	5407	Synaptic vesicle glycoprotein 2B	Sv2b		SV2B_MOUSE Reviewed; 683 AA.	Mus musculus (Mouse).	Eukaryota; Metazoa; Chordata; Craniata; Vertebrata; Euteleostomi;Mammalia; Eutheria; Euarchontoglires; Glires; Rodentia; Myomorpha;Muroidea; Muridae; Murinae; Mus; Mus.	10090	mmu:64176	937765500	1436638000	1727434000	2088402000	1765798000	1598748000
7264	0	452	Q9CQM9	0	3942	Glutaredoxin-3	Glrx3		GLRX3_MOUSE Reviewed; 337 AA.	Mus musculus (Mouse).	Eukaryota; Metazoa; Chordata; Craniata; Vertebrata; Euteleostomi;Mammalia; Eutheria; Euarchontoglires; Glires; Rodentia; Myomorpha;Muroidea; Muridae; Murinae; Mus; Mus.	10090	mmu:30926	155551200	79977000	121425000	139221000	190028400	143337600
1119	0	1869	Q8BWM0	0	7947	Prostaglandin E synthase 2	Ptges2		PGES2_MOUSE Reviewed; 384 AA.	Mus musculus (Mouse).	Eukaryota; Metazoa; Chordata; Craniata; Vertebrata; Euteleostomi;Mammalia; Eutheria; Euarchontoglires; Glires; Rodentia; Myomorpha;Muroidea; Muridae; Murinae; Mus; Mus.	10090	mmu:96979	99802500	45969800	32212300	99753300	71982500	62565100
2386	2385	1455	Q9CPR4	0	3881	60S ribosomal protein L17	Rpl17		RL17_MOUSE Reviewed; 184 AA.	Mus musculus (Mouse).	Eukaryota; Metazoa; Chordata; Craniata; Vertebrata; Euteleostomi;Mammalia; Eutheria; Euarchontoglires; Glires; Rodentia; Myomorpha;Muroidea; Muridae; Murinae; Mus; Mus.	10090		85849900	71242700	68916300	99370100	128015900	61870700
1610	0	1692	O55042	0	3016	Alpha-synuclein	Snca		SYUA_MOUSE Reviewed; 140 AA.	Mus musculus (Mouse).	Eukaryota; Metazoa; Chordata; Craniata; Vertebrata; Euteleostomi;Mammalia; Eutheria; Euarchontoglires; Glires; Rodentia; Myomorpha;Muroidea; Muridae; Murinae; Mus; Mus.	10090	mmu:20617	10439820000	7977903000	8998482000	13017270000	12714370000	10183340000
8681	8676	278	Q9WV18	0	260	Gamma-aminobutyric acid type B receptor subunit 1	Gabbr1		GABR1_MOUSE Reviewed; 960 AA.	Mus musculus (Mouse).	Eukaryota; Metazoa; Chordata; Craniata; Vertebrata; Euteleostomi;Mammalia; Eutheria; Euarchontoglires; Glires; Rodentia; Myomorpha;Muroidea; Muridae; Murinae; Mus; Mus.	10090	mmu:54393	1394247000	167279400	1030249000	1491622000	1746144000	75581600
374	0	2235	P29758	0	5683	Ornithine aminotransferase, mitochondrial	Oat		OAT_MOUSE Reviewed; 439 AA.	Mus musculus (Mouse).	Eukaryota; Metazoa; Chordata; Craniata; Vertebrata; Euteleostomi;Mammalia; Eutheria; Euarchontoglires; Glires; Rodentia; Myomorpha;Muroidea; Muridae; Murinae; Mus; Mus.	10090	mmu:18242	153941900	148807600	386489300	387422400	270150100	278569800
608	0	2107	Q91WQ3	0	4841	Tyrosine--tRNA ligase, cytoplasmic	Yars		SYYC_MOUSE Reviewed; 528 AA.	Mus musculus (Mouse).	Eukaryota; Metazoa; Chordata; Craniata; Vertebrata; Euteleostomi;Mammalia; Eutheria; Euarchontoglires; Glires; Rodentia; Myomorpha;Muroidea; Muridae; Murinae; Mus; Mus.	10090	mmu:107271	65807900	91672800	213728700	138548400	242277500	100747200
4326	4324	970	P51410	0	6279	60S ribosomal protein L9	Rpl9		RL9_MOUSE Reviewed; 192 AA.	Mus musculus (Mouse).	Eukaryota; Metazoa; Chordata; Craniata; Vertebrata; Euteleostomi;Mammalia; Eutheria; Euarchontoglires; Glires; Rodentia; Myomorpha;Muroidea; Muridae; Murinae; Mus; Mus.	10090	mmu:20005	54373400	130588000	65690000	194098500	69956500	57003200
8359	8355	327	Q64369	0	305	Y-box binding protein	Igf2bp3		Q64369_MOUSE Unreviewed; 274 AA.	Mus musculus (Mouse).	Eukaryota; Metazoa; Chordata; Craniata; Vertebrata; Euteleostomi;Mammalia; Eutheria; Euarchontoglires; Glires; Rodentia; Myomorpha;Muroidea; Muridae; Murinae; Mus; Mus.	10090		99712900	61734300	86428800	70376700	133298800	121505300
8362	8355	327	Q60950	0	794	MYB-1a	Ybx1		Q60950_MOUSE Unreviewed; 322 AA.	Mus musculus (Mouse).	Eukaryota; Metazoa; Chordata; Craniata; Vertebrata; Euteleostomi;Mammalia; Eutheria; Euarchontoglires; Glires; Rodentia; Myomorpha;Muroidea; Muridae; Murinae; Mus; Mus.	10090		99712900	61734300	86428800	70376700	133298800	121505300
8363	8355	327	Q9JKB3	0	3165	Y-box-binding protein 3	Ybx3		YBOX3_MOUSE Reviewed; 361 AA.	Mus musculus (Mouse).	Eukaryota; Metazoa; Chordata; Craniata; Vertebrata; Euteleostomi;Mammalia; Eutheria; Euarchontoglires; Glires; Rodentia; Myomorpha;Muroidea; Muridae; Murinae; Mus; Mus.	10090	mmu:56449	99712900	61734300	86428800	70376700	133298800	121505300
5823	0	687	P57759	0	5669	Endoplasmic reticulum resident protein 29	Erp29		ERP29_MOUSE Reviewed; 262 AA.	Mus musculus (Mouse).	Eukaryota; Metazoa; Chordata; Craniata; Vertebrata; Euteleostomi;Mammalia; Eutheria; Euarchontoglires; Glires; Rodentia; Myomorpha;Muroidea; Muridae; Murinae; Mus; Mus.	10090	mmu:67397	204249300	192500800	197171100	246368100	274976000	247978200
1307	0	1795	Q8BHC2	0	8967	2400003C14Rik protein	Ist1		Q8BHC2_MOUSE Unreviewed; 285 AA.	Mus musculus (Mouse).	Eukaryota; Metazoa; Chordata; Craniata; Vertebrata; Euteleostomi;Mammalia; Eutheria; Euarchontoglires; Glires; Rodentia; Myomorpha;Muroidea; Muridae; Murinae; Mus; Mus.	10090		540753000	1378711000	1075040000	1017520000	963744000	1996102000
4425	4421	954	Q6NVA3	0	5178	Ewing sarcoma breakpoint region 1	Ewsr1		Q6NVA3_MOUSE Unreviewed; 656 AA.	Mus musculus (Mouse).	Eukaryota; Metazoa; Chordata; Craniata; Vertebrata; Euteleostomi;Mammalia; Eutheria; Euarchontoglires; Glires; Rodentia; Myomorpha;Muroidea; Muridae; Murinae; Mus; Mus.	10090		180101700	166207300	139547700	290438800	183567200	153173400
5271	0	796	P45878	0	915	Peptidyl-prolyl cis-trans isomerase FKBP2	Fkbp2		FKBP2_MOUSE Reviewed; 140 AA.	Mus musculus (Mouse).	Eukaryota; Metazoa; Chordata; Craniata; Vertebrata; Euteleostomi;Mammalia; Eutheria; Euarchontoglires; Glires; Rodentia; Myomorpha;Muroidea; Muridae; Murinae; Mus; Mus.	10090	mmu:14227	156320400	78519100	190495500	225984700	190032500	146115800
11262	11250	12	B6ZHD0	0	1894	Erythrocyte protein band 4.1-like 2	Epb41l2		B6ZHD0_MOUSE Unreviewed; 988 AA.	Mus musculus (Mouse).	Eukaryota; Metazoa; Chordata; Craniata; Vertebrata; Euteleostomi;Mammalia; Eutheria; Euarchontoglires; Glires; Rodentia; Myomorpha;Muroidea; Muridae; Murinae; Mus; Mus.	10090		855965200	628540000	681068100	1002101000	848704600	987916900
9862	9843	158	A0A286YE41	0	7310	Heterogeneous nuclear ribonucleoprotein K	Hnrnpk		A0A286YE41_MOUSE Unreviewed; 52 AA.	Mus musculus (Mouse).	Eukaryota; Metazoa; Chordata; Craniata; Vertebrata; Euteleostomi;Mammalia; Eutheria; Euarchontoglires; Glires; Rodentia; Myomorpha;Muroidea; Muridae; Murinae; Mus; Mus.	10090		544840800	792135000	838786400	999708200	918381600	901447800
2067	2066	1542	Q8VEK0	0	431	Cell cycle control protein 50A	Tmem30a		CC50A_MOUSE Reviewed; 364 AA.	Mus musculus (Mouse).	Eukaryota; Metazoa; Chordata; Craniata; Vertebrata; Euteleostomi;Mammalia; Eutheria; Euarchontoglires; Glires; Rodentia; Myomorpha;Muroidea; Muridae; Murinae; Mus; Mus.	10090	mmu:69981	310235700	141267500	190423800	353432900	216358800	279174100
4890	4884	860	Q76M61	0	6198	Microtubule-associated protein	tau		Q76M61_MOUSE Unreviewed; 31 AA.	Mus musculus (Mouse).	Eukaryota; Metazoa; Chordata; Craniata; Vertebrata; Euteleostomi;Mammalia; Eutheria; Euarchontoglires; Glires; Rodentia; Myomorpha;Muroidea; Muridae; Murinae; Mus; Mus.	10090		1432186000	1273779000	974580200	1758598000	1623188000	1306318000
3753	0	1105	Q9CQX8	0	4988	28S ribosomal protein S36, mitochondrial	Mrps36		RT36_MOUSE Reviewed; 102 AA.	Mus musculus (Mouse).	Eukaryota; Metazoa; Chordata; Craniata; Vertebrata; Euteleostomi;Mammalia; Eutheria; Euarchontoglires; Glires; Rodentia; Myomorpha;Muroidea; Muridae; Murinae; Mus; Mus.	10090	mmu:66128	1221062000	918671300	1080351000	1413560000	1441831000	1311774000
4753	0	892	Q9Z204	0	3998	Heterogeneous nuclear ribonucleoproteins C1/C2	Hnrnpc		HNRPC_MOUSE Reviewed; 313 AA.	Mus musculus (Mouse).	Eukaryota; Metazoa; Chordata; Craniata; Vertebrata; Euteleostomi;Mammalia; Eutheria; Euarchontoglires; Glires; Rodentia; Myomorpha;Muroidea; Muridae; Murinae; Mus; Mus.	10090	mmu:15381	1155864000	1161841000	1220811000	1750716000	1262377000	1582205000
9068	9060	249	Q8BM75	0	1762	AT-rich interactive domain-containing protein 5B	Arid5b		ARI5B_MOUSE Reviewed; 1188 AA.	Mus musculus (Mouse).	Eukaryota; Metazoa; Chordata; Craniata; Vertebrata; Euteleostomi;Mammalia; Eutheria; Euarchontoglires; Glires; Rodentia; Myomorpha;Muroidea; Muridae; Murinae; Mus; Mus.	10090	mmu:71371	32793100	34662500	75622400	66580300	62776600	58309300
9066	9060	249	Q9D6Y1	0	4008	Coiled-coil domain-containing protein 3	Ccdc3		CCDC3_MOUSE Reviewed; 273 AA.	Mus musculus (Mouse).	Eukaryota; Metazoa; Chordata; Craniata; Vertebrata; Euteleostomi;Mammalia; Eutheria; Euarchontoglires; Glires; Rodentia; Myomorpha;Muroidea; Muridae; Murinae; Mus; Mus.	10090	mmu:74186	32793100	34662500	75622400	66580300	62776600	58309300
9067	9060	249	Q91XA6	0	5488	Putative tRNA (cytidine(32)/guanosine(34)-2'-O)-methyltransferase	Ftsj1		Q91XA6_MOUSE Unreviewed; 308 AA.	Mus musculus (Mouse).	Eukaryota; Metazoa; Chordata; Craniata; Vertebrata; Euteleostomi;Mammalia; Eutheria; Euarchontoglires; Glires; Rodentia; Myomorpha;Muroidea; Muridae; Murinae; Mus; Mus.	10090		32793100	34662500	75622400	66580300	62776600	58309300
10522	10520	79	Q9R0Q6	0	62	Actin-related protein 2/3 complex subunit 1A	Arpc1a		ARC1A_MOUSE Reviewed; 370 AA.	Mus musculus (Mouse).	Eukaryota; Metazoa; Chordata; Craniata; Vertebrata; Euteleostomi;Mammalia; Eutheria; Euarchontoglires; Glires; Rodentia; Myomorpha;Muroidea; Muridae; Murinae; Mus; Mus.	10090	mmu:56443	145824800	155482700	701746700	214122100	738817500	330069500
5030	5029	833	O35887	0	7711	Calumenin	Calu		CALU_MOUSE Reviewed; 315 AA.	Mus musculus (Mouse).	Eukaryota; Metazoa; Chordata; Craniata; Vertebrata; Euteleostomi;Mammalia; Eutheria; Euarchontoglires; Glires; Rodentia; Myomorpha;Muroidea; Muridae; Murinae; Mus; Mus.	10090	mmu:12321	1123166000	1044122000	1035567000	1320165000	1244589000	1567177000
2535	2534	1423	Q9DCW4	0	2750	Electron transfer flavoprotein subunit beta	Etfb		ETFB_MOUSE Reviewed; 255 AA.	Mus musculus (Mouse).	Eukaryota; Metazoa; Chordata; Craniata; Vertebrata; Euteleostomi;Mammalia; Eutheria; Euarchontoglires; Glires; Rodentia; Myomorpha;Muroidea; Muridae; Murinae; Mus; Mus.	10090	mmu:110826	203100000	173425100	252849000	292025500	324788200	174568600
2997	0	1303	Q91VM5	0	8022	RNA binding motif protein, X-linked-like-1	Rbmxl1		RMXL1_MOUSE Reviewed; 388 AA.	Mus musculus (Mouse).	Eukaryota; Metazoa; Chordata; Craniata; Vertebrata; Euteleostomi;Mammalia; Eutheria; Euarchontoglires; Glires; Rodentia; Myomorpha;Muroidea; Muridae; Murinae; Mus; Mus.	10090	mmu:19656	640371700	616779300	523258200	788459500	828215600	609219700
3487	0	1163	Q9WTT4	0	5280	V-type proton ATPase subunit G 2	Atp6v1g2		VATG2_MOUSE Reviewed; 118 AA.	Mus musculus (Mouse).	Eukaryota; Metazoa; Chordata; Craniata; Vertebrata; Euteleostomi;Mammalia; Eutheria; Euarchontoglires; Glires; Rodentia; Myomorpha;Muroidea; Muridae; Murinae; Mus; Mus.	10090	mmu:66237	1960178000	1740846000	1294577000	2284376000	2146688000	1835531000
820	0	1999	Q9D7S9	0	1028	Charged multivesicular body protein 5	Chmp5		CHMP5_MOUSE Reviewed; 219 AA.	Mus musculus (Mouse).	Eukaryota; Metazoa; Chordata; Craniata; Vertebrata; Euteleostomi;Mammalia; Eutheria; Euarchontoglires; Glires; Rodentia; Myomorpha;Muroidea; Muridae; Murinae; Mus; Mus.	10090	mmu:76959	84347600	111955900	66028600	96904200	141793400	80032700
7883	7867	377	Q9D3U4	0	7024	MCG53108	Rbm31y		Q9D3U4_MOUSE Unreviewed; 565 AA.	Mus musculus (Mouse).	Eukaryota; Metazoa; Chordata; Craniata; Vertebrata; Euteleostomi;Mammalia; Eutheria; Euarchontoglires; Glires; Rodentia; Myomorpha;Muroidea; Muridae; Murinae; Mus; Mus.	10090	mmu:100861987	37418600	33525200	77360300	69998800	67100700	54397600
1011	0	1915	Q8R1Q8	0	6929	Cytoplasmic dynein 1 light intermediate chain 1	Dync1li1		DC1L1_MOUSE Reviewed; 523 AA.	Mus musculus (Mouse).	Eukaryota; Metazoa; Chordata; Craniata; Vertebrata; Euteleostomi;Mammalia; Eutheria; Euarchontoglires; Glires; Rodentia; Myomorpha;Muroidea; Muridae; Murinae; Mus; Mus.	10090	mmu:235661	737372300	460829700	655221000	647493400	1050438000	608071300
747	745	2035	Q8BW96	0	4518	Calcium/calmodulin-dependent protein kinase type 1D	Camk1d		KCC1D_MOUSE Reviewed; 385 AA.	Mus musculus (Mouse).	Eukaryota; Metazoa; Chordata; Craniata; Vertebrata; Euteleostomi;Mammalia; Eutheria; Euarchontoglires; Glires; Rodentia; Myomorpha;Muroidea; Muridae; Murinae; Mus; Mus.	10090	mmu:227541	41342300	92252600	43435500	58037900	96451600	57171600
272	0	2301	Q8BHE3	0	6184	Caytaxin	Atcay		ATCAY_MOUSE Reviewed; 372 AA.	Mus musculus (Mouse).	Eukaryota; Metazoa; Chordata; Craniata; Vertebrata; Euteleostomi;Mammalia; Eutheria; Euarchontoglires; Glires; Rodentia; Myomorpha;Muroidea; Muridae; Murinae; Mus; Mus.	10090	mmu:16467	290679800	352657800	83691900	250315600	256759000	391909200
502	501	2165	Q6PFE7	0	5217	Tomoregulin-1	Tmeff1		TEFF1_MOUSE Reviewed; 372 AA.	Mus musculus (Mouse).	Eukaryota; Metazoa; Chordata; Craniata; Vertebrata; Euteleostomi;Mammalia; Eutheria; Euarchontoglires; Glires; Rodentia; Myomorpha;Muroidea; Muridae; Murinae; Mus; Mus.	10090	mmu:230157	20598000	11726200	71710400	27777800	50739400	58805400
1005	0	1919	O35685	0	3897	Nuclear migration protein nudC	Nudc		NUDC_MOUSE Reviewed; 332 AA.	Mus musculus (Mouse).	Eukaryota; Metazoa; Chordata; Craniata; Vertebrata; Euteleostomi;Mammalia; Eutheria; Euarchontoglires; Glires; Rodentia; Myomorpha;Muroidea; Muridae; Murinae; Mus; Mus.	10090	mmu:18221	235387500	358193600	366436400	460147900	329013600	423578100
1406	1405	1760	O35143	0	4049	ATPase inhibitor, mitochondrial	Atpif1		ATIF1_MOUSE Reviewed; 106 AA.	Mus musculus (Mouse).	Eukaryota; Metazoa; Chordata; Craniata; Vertebrata; Euteleostomi;Mammalia; Eutheria; Euarchontoglires; Glires; Rodentia; Myomorpha;Muroidea; Muridae; Murinae; Mus; Mus.	10090	mmu:11983	20437980000	13737720000	17665690000	25052590000	24554400000	14402690000
7990	7989	371	O35954	0	2384	Membrane-associated phosphatidylinositol transfer protein 1	Pitpnm1		PITM1_MOUSE Reviewed; 1243 AA.	Mus musculus (Mouse).	Eukaryota; Metazoa; Chordata; Craniata; Vertebrata; Euteleostomi;Mammalia; Eutheria; Euarchontoglires; Glires; Rodentia; Myomorpha;Muroidea; Muridae; Murinae; Mus; Mus.	10090	mmu:18739	29872500	46383900	52288800	20397300	69858700	69695000
3295	3294	1218	Q62425	0	4939	Cytochrome c oxidase subunit NDUFA4	Ndufa4		NDUA4_MOUSE Reviewed; 82 AA.	Mus musculus (Mouse).	Eukaryota; Metazoa; Chordata; Craniata; Vertebrata; Euteleostomi;Mammalia; Eutheria; Euarchontoglires; Glires; Rodentia; Myomorpha;Muroidea; Muridae; Murinae; Mus; Mus.	10090	mmu:17992	259385000	758771300	401884600	933788100	97099400	798538300
7474	0	429	P08553	0	3958	Neurofilament medium polypeptide	Nefm		NFM_MOUSE Reviewed; 848 AA.	Mus musculus (Mouse).	Eukaryota; Metazoa; Chordata; Craniata; Vertebrata; Euteleostomi;Mammalia; Eutheria; Euarchontoglires; Glires; Rodentia; Myomorpha;Muroidea; Muridae; Murinae; Mus; Mus.	10090	mmu:18040	7356622000	20064660000	2835665000	10112840000	3772391000	24460760000
1494	1492	1735	Q8K400	0	3224	Syntaxin-binding protein 5	Stxbp5		STXB5_MOUSE Reviewed; 1152 AA.	Mus musculus (Mouse).	Eukaryota; Metazoa; Chordata; Craniata; Vertebrata; Euteleostomi;Mammalia; Eutheria; Euarchontoglires; Glires; Rodentia; Myomorpha;Muroidea; Muridae; Murinae; Mus; Mus.	10090		231591600	187714500	45569100	169223300	219255200	168523700
5455	5453	763	Q9D6P8	0	867	Calmodulin-like protein 3	Calml3		CALL3_MOUSE Reviewed; 149 AA.	Mus musculus (Mouse).	Eukaryota; Metazoa; Chordata; Craniata; Vertebrata; Euteleostomi;Mammalia; Eutheria; Euarchontoglires; Glires; Rodentia; Myomorpha;Muroidea; Muridae; Murinae; Mus; Mus.	10090	mmu:70405	4543817000	5660221000	3796451000	2728700000	7163615000	7258250000
2998	0	1303	Q9WV02	0	4582	RNA-binding motif protein, X chromosome	Rbmx		RBMX_MOUSE Reviewed; 391 AA.	Mus musculus (Mouse).	Eukaryota; Metazoa; Chordata; Craniata; Vertebrata; Euteleostomi;Mammalia; Eutheria; Euarchontoglires; Glires; Rodentia; Myomorpha;Muroidea; Muridae; Murinae; Mus; Mus.	10090	mmu:19655	579954000	551110900	463595700	703846100	728059800	514561000
40	0	2472	Q9CQS4	0	7824	Solute carrier family 25 member 46	Slc25a46		S2546_MOUSE Reviewed; 418 AA.	Mus musculus (Mouse).	Eukaryota; Metazoa; Chordata; Craniata; Vertebrata; Euteleostomi;Mammalia; Eutheria; Euarchontoglires; Glires; Rodentia; Myomorpha;Muroidea; Muridae; Murinae; Mus; Mus.	10090	mmu:67453	98530000	145585100	176652900	147364400	282972600	65470200
6868	6867	508	Q8R0A5	0	401	Transcription elongation factor A protein-like 3	Tceal3		TCAL3_MOUSE Reviewed; 200 AA.	Mus musculus (Mouse).	Eukaryota; Metazoa; Chordata; Craniata; Vertebrata; Euteleostomi;Mammalia; Eutheria; Euarchontoglires; Glires; Rodentia; Myomorpha;Muroidea; Muridae; Murinae; Mus; Mus.	10090	mmu:594844	635518500	1158010000	1014406000	901504300	1378673000	1144188000
16	0	2494	Q3B7Z2	0	8026	Oxysterol-binding protein 1	Osbp		OSBP1_MOUSE Reviewed; 805 AA.	Mus musculus (Mouse).	Eukaryota; Metazoa; Chordata; Craniata; Vertebrata; Euteleostomi;Mammalia; Eutheria; Euarchontoglires; Glires; Rodentia; Myomorpha;Muroidea; Muridae; Murinae; Mus; Mus.	10090	mmu:76303	52854700	109980800	72206000	65388200	144485700	65410620
1315	0	1790	Q99PU5	0	4312	Long-chain-fatty-acid--CoA ligase ACSBG1	Acsbg1		ACBG1_MOUSE Reviewed; 721 AA.	Mus musculus (Mouse).	Eukaryota; Metazoa; Chordata; Craniata; Vertebrata; Euteleostomi;Mammalia; Eutheria; Euarchontoglires; Glires; Rodentia; Myomorpha;Muroidea; Muridae; Murinae; Mus; Mus.	10090	mmu:94180	277753700	153578500	51159000	210175700	174898800	209017200
2919	0	1324	Q9WTX5	0	4690	S-phase kinase-associated protein 1	Skp1		SKP1_MOUSE Reviewed; 163 AA.	Mus musculus (Mouse).	Eukaryota; Metazoa; Chordata; Craniata; Vertebrata; Euteleostomi;Mammalia; Eutheria; Euarchontoglires; Glires; Rodentia; Myomorpha;Muroidea; Muridae; Murinae; Mus; Mus.	10090	mmu:21402	308992500	92034100	261364000	385058200	357442000	63644600
2232	0	1498	Q9CQG4	0	2453	Receptor expression-enhancing protein	Reep5		Q9CQG4_MOUSE Unreviewed; 185 AA.	Mus musculus (Mouse).	Eukaryota; Metazoa; Chordata; Craniata; Vertebrata; Euteleostomi;Mammalia; Eutheria; Euarchontoglires; Glires; Rodentia; Myomorpha;Muroidea; Muridae; Murinae; Mus; Mus.	10090	mmu:13476	595381200	728534800	1216063000	1066545000	1100757000	1018590000
10958	10957	40	Q4FJP8	0	6903	Slc2a3 protein	Slc2a3		Q4FJP8_MOUSE Unreviewed; 493 AA.	Mus musculus (Mouse).	Eukaryota; Metazoa; Chordata; Craniata; Vertebrata; Euteleostomi;Mammalia; Eutheria; Euarchontoglires; Glires; Rodentia; Myomorpha;Muroidea; Muridae; Murinae; Mus; Mus.	10090		238610400	237882400	219444100	276496700	318514800	254576000
10959	10957	40	P32037	0	7378	Solute carrier family 2, facilitated glucose transporter member 3	Slc2a3		GTR3_MOUSE Reviewed; 493 AA.	Mus musculus (Mouse).	Eukaryota; Metazoa; Chordata; Craniata; Vertebrata; Euteleostomi;Mammalia; Eutheria; Euarchontoglires; Glires; Rodentia; Myomorpha;Muroidea; Muridae; Murinae; Mus; Mus.	10090	mmu:20527	238610400	237882400	219444100	276496700	318514800	254576000
8119	8118	351	A0A0G2JG29	0	334	40S ribosomal protein S27	Rps27		A0A0G2JG29_MOUSE Unreviewed; 83 AA.	Mus musculus (Mouse).	Eukaryota; Metazoa; Chordata; Craniata; Vertebrata; Euteleostomi;Mammalia; Eutheria; Euarchontoglires; Glires; Rodentia; Myomorpha;Muroidea; Muridae; Murinae; Mus; Mus.	10090		445007200	370720600	982802000	860316600	722583000	707995700
5541	5537	744	Q9Z1Q0	0	3551	PTB-associated splicing factor	Sfpq		Q9Z1Q0_MOUSE Unreviewed; 122 AA.	Mus musculus (Mouse).	Eukaryota; Metazoa; Chordata; Craniata; Vertebrata; Euteleostomi;Mammalia; Eutheria; Euarchontoglires; Glires; Rodentia; Myomorpha;Muroidea; Muridae; Murinae; Mus; Mus.	10090		254956000	69594000	230887000	254474000	232912000	214771000
117	0	2405	Q9CQJ8	0	7083	NADH dehydrogenase [ubiquinone] 1 beta subcomplex subunit 9	Ndufb9		NDUB9_MOUSE Reviewed; 179 AA.	Mus musculus (Mouse).	Eukaryota; Metazoa; Chordata; Craniata; Vertebrata; Euteleostomi;Mammalia; Eutheria; Euarchontoglires; Glires; Rodentia; Myomorpha;Muroidea; Muridae; Murinae; Mus; Mus.	10090	mmu:66218	533594900	357320100	130591100	329606600	585018700	273407200
9308	0	215	Q8BP92	0	7614	Reticulocalbin-2	Rcn2		RCN2_MOUSE Reviewed; 320 AA.	Mus musculus (Mouse).	Eukaryota; Metazoa; Chordata; Craniata; Vertebrata; Euteleostomi;Mammalia; Eutheria; Euarchontoglires; Glires; Rodentia; Myomorpha;Muroidea; Muridae; Murinae; Mus; Mus.	10090	mmu:26611	580578200	213931300	553825700	603408900	614563100	459086000
11391	11390	3	Q922D8	0	996	C-1-tetrahydrofolate synthase, cytoplasmic	Mthfd1		C1TC_MOUSE Reviewed; 935 AA.	Mus musculus (Mouse).	Eukaryota; Metazoa; Chordata; Craniata; Vertebrata; Euteleostomi;Mammalia; Eutheria; Euarchontoglires; Glires; Rodentia; Myomorpha;Muroidea; Muridae; Murinae; Mus; Mus.	10090	mmu:108156	26599400	56744410	234351200	47703700	267259800	63757800
6434	6430	581	Q05920	0	1829	Pyruvate carboxylase, mitochondrial	Pc		PYC_MOUSE Reviewed; 1178 AA.	Mus musculus (Mouse).	Eukaryota; Metazoa; Chordata; Craniata; Vertebrata; Euteleostomi;Mammalia; Eutheria; Euarchontoglires; Glires; Rodentia; Myomorpha;Muroidea; Muridae; Murinae; Mus; Mus.	10090		614387200	498179800	705618300	811052800	680923300	774379700
7042	7039	484	Q2TJI9	0	2006	Protocadherin 1 isoform 2	Pcdh1		Q2TJI9_MOUSE Unreviewed; 363 AA.	Mus musculus (Mouse).	Eukaryota; Metazoa; Chordata; Craniata; Vertebrata; Euteleostomi;Mammalia; Eutheria; Euarchontoglires; Glires; Rodentia; Myomorpha;Muroidea; Muridae; Murinae; Mus; Mus.	10090		844739200	1213336000	801888400	1381202000	735963500	1432352000
3957	0	1051	Q8C6D5	0	1359	Reticulon-3	Rtn3		RTN3_MOUSE Reviewed; 964 AA.	Mus musculus (Mouse).	Eukaryota; Metazoa; Chordata; Craniata; Vertebrata; Euteleostomi;Mammalia; Eutheria; Euarchontoglires; Glires; Rodentia; Myomorpha;Muroidea; Muridae; Murinae; Mus; Mus.	10090	mmu:20168	2974710000	2671111000	3076024000	4103494000	3493414000	3080968000
9585	9584	181	Q9D846	0	163	NADH dehydrogenase [ubiquinone] 1 subunit C2	Ndufc2		Q9D846_MOUSE Unreviewed; 121 AA.	Mus musculus (Mouse).	Eukaryota; Metazoa; Chordata; Craniata; Vertebrata; Euteleostomi;Mammalia; Eutheria; Euarchontoglires; Glires; Rodentia; Myomorpha;Muroidea; Muridae; Murinae; Mus; Mus.	10090		685708200	520516100	1236210000	1097288000	1209478000	692183000
10746	10741	66	Q9EPJ9	0	5136	ADP-ribosylation factor GTPase-activating protein 1	Arfgap1		ARFG1_MOUSE Reviewed; 414 AA.	Mus musculus (Mouse).	Eukaryota; Metazoa; Chordata; Craniata; Vertebrata; Euteleostomi;Mammalia; Eutheria; Euarchontoglires; Glires; Rodentia; Myomorpha;Muroidea; Muridae; Murinae; Mus; Mus.	10090	mmu:228998	520643000	774557600	749246100	853955700	828948000	805435700
4454	4452	946	O08585	0	5875	Clathrin light chain A	Clta		CLCA_MOUSE Reviewed; 235 AA.	Mus musculus (Mouse).	Eukaryota; Metazoa; Chordata; Craniata; Vertebrata; Euteleostomi;Mammalia; Eutheria; Euarchontoglires; Glires; Rodentia; Myomorpha;Muroidea; Muridae; Murinae; Mus; Mus.	10090		4128766000	4428924000	3578710000	5631516000	4830380000	4150785000
1611	0	1692	Q91ZZ3	0	6765	Beta-synuclein	Sncb		SYUB_MOUSE Reviewed; 133 AA.	Mus musculus (Mouse).	Eukaryota; Metazoa; Chordata; Craniata; Vertebrata; Euteleostomi;Mammalia; Eutheria; Euarchontoglires; Glires; Rodentia; Myomorpha;Muroidea; Muridae; Murinae; Mus; Mus.	10090	mmu:104069	4935276000	5365760000	4501294000	6755616000	5660933000	5510880000
6398	0	589	A0A286YEB7	0	4205	40S ribosomal protein S24	Rps24		A0A286YEB7_MOUSE Unreviewed; 118 AA.	Mus musculus (Mouse).	Eukaryota; Metazoa; Chordata; Craniata; Vertebrata; Euteleostomi;Mammalia; Eutheria; Euarchontoglires; Glires; Rodentia; Myomorpha;Muroidea; Muridae; Murinae; Mus; Mus.	10090		64588100	59675500	46135600	52162200	86783500	63415500
2399	0	1452	Q9D7A8	0	2266	Armadillo repeat-containing protein 1	Armc1		ARMC1_MOUSE Reviewed; 282 AA.	Mus musculus (Mouse).	Eukaryota; Metazoa; Chordata; Craniata; Vertebrata; Euteleostomi;Mammalia; Eutheria; Euarchontoglires; Glires; Rodentia; Myomorpha;Muroidea; Muridae; Murinae; Mus; Mus.	10090	mmu:74252	41794000	42820500	63758700	66936400	71966800	39667600
211	0	2337	Q9CQF0	0	6484	39S ribosomal protein L11, mitochondrial	Mrpl11		RM11_MOUSE Reviewed; 192 AA.	Mus musculus (Mouse).	Eukaryota; Metazoa; Chordata; Craniata; Vertebrata; Euteleostomi;Mammalia; Eutheria; Euarchontoglires; Glires; Rodentia; Myomorpha;Muroidea; Muridae; Murinae; Mus; Mus.	10090	mmu:66419	49864500	44680800	37642400	68107900	60818200	26966500
9964	9962	145	Q5M8R7	0	539	Ldhb protein	Ldhb		Q5M8R7_MOUSE Unreviewed; 101 AA.	Mus musculus (Mouse).	Eukaryota; Metazoa; Chordata; Craniata; Vertebrata; Euteleostomi;Mammalia; Eutheria; Euarchontoglires; Glires; Rodentia; Myomorpha;Muroidea; Muridae; Murinae; Mus; Mus.	10090		2800762000	3241727000	4177737000	4190364000	4323965000	3952806000
3758	0	1103	A2ALU4	0	6050	Protein Shroom2	Shroom2		SHRM2_MOUSE Reviewed; 1481 AA.	Mus musculus (Mouse).	Eukaryota; Metazoa; Chordata; Craniata; Vertebrata; Euteleostomi;Mammalia; Eutheria; Euarchontoglires; Glires; Rodentia; Myomorpha;Muroidea; Muridae; Murinae; Mus; Mus.	10090	mmu:110380	108894900	99888300	156742500	180575400	98627800	183343600
7198	7193	463	O70492	0	5048	Sorting nexin-3	Snx3		SNX3_MOUSE Reviewed; 162 AA.	Mus musculus (Mouse).	Eukaryota; Metazoa; Chordata; Craniata; Vertebrata; Euteleostomi;Mammalia; Eutheria; Euarchontoglires; Glires; Rodentia; Myomorpha;Muroidea; Muridae; Murinae; Mus; Mus.	10090		198717100	418701500	440833000	470048000	523456000	256897000
499	0	2167	O54983	0	5226	Ketimine reductase mu-crystallin	Crym		CRYM_MOUSE Reviewed; 313 AA.	Mus musculus (Mouse).	Eukaryota; Metazoa; Chordata; Craniata; Vertebrata; Euteleostomi;Mammalia; Eutheria; Euarchontoglires; Glires; Rodentia; Myomorpha;Muroidea; Muridae; Murinae; Mus; Mus.	10090	mmu:12971	1067678000	763925500	1190012000	1466315000	1389367000	778923700
1848	0	1615	Q8BJH1	0	4253	Zinc finger C2HC domain-containing protein 1A	Zc2hc1a		ZC21A_MOUSE Reviewed; 324 AA.	Mus musculus (Mouse).	Eukaryota; Metazoa; Chordata; Craniata; Vertebrata; Euteleostomi;Mammalia; Eutheria; Euarchontoglires; Glires; Rodentia; Myomorpha;Muroidea; Muridae; Murinae; Mus; Mus.	10090	mmu:67306	162896000	405187700	481340900	499583600	355073900	433243200
560	0	2132	Q8QZT1	0	5009	Acetyl-CoA acetyltransferase, mitochondrial	Acat1		THIL_MOUSE Reviewed; 424 AA.	Mus musculus (Mouse).	Eukaryota; Metazoa; Chordata; Craniata; Vertebrata; Euteleostomi;Mammalia; Eutheria; Euarchontoglires; Glires; Rodentia; Myomorpha;Muroidea; Muridae; Murinae; Mus; Mus.	10090	mmu:110446	4262004000	3668957000	3883564000	5056969000	4955300000	4232010000
342	0	2256	O55091	0	5814	Protein IMPACT	Impact		IMPCT_MOUSE Reviewed; 318 AA.	Mus musculus (Mouse).	Eukaryota; Metazoa; Chordata; Craniata; Vertebrata; Euteleostomi;Mammalia; Eutheria; Euarchontoglires; Glires; Rodentia; Myomorpha;Muroidea; Muridae; Murinae; Mus; Mus.	10090	mmu:16210	170905500	138200300	130661900	167228400	192097200	169320000
8575	0	294	Q99PT1	0	279	Rho GDP-dissociation inhibitor 1	Arhgdia		GDIR1_MOUSE Reviewed; 204 AA.	Mus musculus (Mouse).	Eukaryota; Metazoa; Chordata; Craniata; Vertebrata; Euteleostomi;Mammalia; Eutheria; Euarchontoglires; Glires; Rodentia; Myomorpha;Muroidea; Muridae; Murinae; Mus; Mus.	10090	mmu:192662	1314962000	829425500	1814900000	1708118000	1537948000	1679446000
317	0	2268	Q14CH0	0	5928	Protein FAM171B	Fam171b		F171B_MOUSE Reviewed; 825 AA.	Mus musculus (Mouse).	Eukaryota; Metazoa; Chordata; Craniata; Vertebrata; Euteleostomi;Mammalia; Eutheria; Euarchontoglires; Glires; Rodentia; Myomorpha;Muroidea; Muridae; Murinae; Mus; Mus.	10090	mmu:241520	31847400	32722100	44726900	48942900	47535600	35606700
644	0	2088	Q8C729	0	4747	Protein FAM126B	Fam126b		F126B_MOUSE Reviewed; 530 AA.	Mus musculus (Mouse).	Eukaryota; Metazoa; Chordata; Craniata; Vertebrata; Euteleostomi;Mammalia; Eutheria; Euarchontoglires; Glires; Rodentia; Myomorpha;Muroidea; Muridae; Murinae; Mus; Mus.	10090	mmu:213056	95390200	69139400	59096200	96752800	100178400	67293200
10700	0	72	P56391	0	56	Cytochrome c oxidase subunit 6B1	Cox6b1		CX6B1_MOUSE Reviewed; 86 AA.	Mus musculus (Mouse).	Eukaryota; Metazoa; Chordata; Craniata; Vertebrata; Euteleostomi;Mammalia; Eutheria; Euarchontoglires; Glires; Rodentia; Myomorpha;Muroidea; Muridae; Murinae; Mus; Mus.	10090	mmu:110323	784253000	542567300	616867000	762572000	792865000	791658000
1668	0	1672	P08414	0	2906	Calcium/calmodulin-dependent protein kinase type IV	Camk4		KCC4_MOUSE Reviewed; 469 AA.	Mus musculus (Mouse).	Eukaryota; Metazoa; Chordata; Craniata; Vertebrata; Euteleostomi;Mammalia; Eutheria; Euarchontoglires; Glires; Rodentia; Myomorpha;Muroidea; Muridae; Murinae; Mus; Mus.	10090		22105800	26519300	172893800	98141300	82349400	104371900
3617	0	1133	Q9CR51	0	5325	V-type proton ATPase subunit G 1	Atp6v1g1		VATG1_MOUSE Reviewed; 118 AA.	Mus musculus (Mouse).	Eukaryota; Metazoa; Chordata; Craniata; Vertebrata; Euteleostomi;Mammalia; Eutheria; Euarchontoglires; Glires; Rodentia; Myomorpha;Muroidea; Muridae; Murinae; Mus; Mus.	10090	mmu:66290	221564000	197033700	157154400	257829700	302410000	100860000
600	0	2112	Q9D8E6	0	7858	60S ribosomal protein L4	Rpl4		RL4_MOUSE Reviewed; 419 AA.	Mus musculus (Mouse).	Eukaryota; Metazoa; Chordata; Craniata; Vertebrata; Euteleostomi;Mammalia; Eutheria; Euarchontoglires; Glires; Rodentia; Myomorpha;Muroidea; Muridae; Murinae; Mus; Mus.	10090	mmu:67891	575070900	240875300	362347800	541600700	630500400	202228900
6562	6559	560	P56959	0	8268	RNA-binding protein FUS	Fus		FUS_MOUSE Reviewed; 518 AA.	Mus musculus (Mouse).	Eukaryota; Metazoa; Chordata; Craniata; Vertebrata; Euteleostomi;Mammalia; Eutheria; Euarchontoglires; Glires; Rodentia; Myomorpha;Muroidea; Muridae; Murinae; Mus; Mus.	10090	mmu:233908	586347400	590418500	355877600	534711200	771547800	461102700
1085	0	1883	Q99J99	0	3727	3-mercaptopyruvate sulfurtransferase	Mpst		THTM_MOUSE Reviewed; 297 AA.	Mus musculus (Mouse).	Eukaryota; Metazoa; Chordata; Craniata; Vertebrata; Euteleostomi;Mammalia; Eutheria; Euarchontoglires; Glires; Rodentia; Myomorpha;Muroidea; Muridae; Murinae; Mus; Mus.	10090		600423300	308395600	353521000	478880800	645871200	352325900
3462	3458	1171	Q62442	0	2147	Vesicle-associated membrane protein 1	Vamp1		VAMP1_MOUSE Reviewed; 118 AA.	Mus musculus (Mouse).	Eukaryota; Metazoa; Chordata; Craniata; Vertebrata; Euteleostomi;Mammalia; Eutheria; Euarchontoglires; Glires; Rodentia; Myomorpha;Muroidea; Muridae; Murinae; Mus; Mus.	10090	mmu:22317	2742232000	3757133000	1632746000	4433635000	1932504000	3328611000
3335	0	1207	Q9D0F3	0	1983	Protein ERGIC-53	Lman1		LMAN1_MOUSE Reviewed; 517 AA.	Mus musculus (Mouse).	Eukaryota; Metazoa; Chordata; Craniata; Vertebrata; Euteleostomi;Mammalia; Eutheria; Euarchontoglires; Glires; Rodentia; Myomorpha;Muroidea; Muridae; Murinae; Mus; Mus.	10090	mmu:70361	22836400	29142500	61528700	30910200	49907300	58665800
7477	7474	429	P20152	0	505	Vimentin	Vim		VIME_MOUSE Reviewed; 466 AA.	Mus musculus (Mouse).	Eukaryota; Metazoa; Chordata; Craniata; Vertebrata; Euteleostomi;Mammalia; Eutheria; Euarchontoglires; Glires; Rodentia; Myomorpha;Muroidea; Muridae; Murinae; Mus; Mus.	10090	mmu:22352	1686314000	1496781000	1196529000	1582412000	1707574000	1928382000
3909	0	1060	O35295	0	4900	Transcriptional activator protein Pur-beta	Purb		PURB_MOUSE Reviewed; 324 AA.	Mus musculus (Mouse).	Eukaryota; Metazoa; Chordata; Craniata; Vertebrata; Euteleostomi;Mammalia; Eutheria; Euarchontoglires; Glires; Rodentia; Myomorpha;Muroidea; Muridae; Murinae; Mus; Mus.	10090	mmu:19291	3660467000	293399300	2661747000	4027109000	3601185000	107024500
4604	4603	923	Q9JI62	0	1587	Neuronal membrane glycoprotein M6-b	Gpm6b		GPM6B_MOUSE Reviewed; 328 AA.	Mus musculus (Mouse).	Eukaryota; Metazoa; Chordata; Craniata; Vertebrata; Euteleostomi;Mammalia; Eutheria; Euarchontoglires; Glires; Rodentia; Myomorpha;Muroidea; Muridae; Murinae; Mus; Mus.	10090	mmu:14758	653710800	618770600	619858200	889735300	651359600	721839600
6034	6033	651	Q8BLK3	0	4187	Limbic system-associated membrane protein	Lsamp		LSAMP_MOUSE Reviewed; 341 AA.	Mus musculus (Mouse).	Eukaryota; Metazoa; Chordata; Craniata; Vertebrata; Euteleostomi;Mammalia; Eutheria; Euarchontoglires; Glires; Rodentia; Myomorpha;Muroidea; Muridae; Murinae; Mus; Mus.	10090		2262010000	4747770000	6538502000	5334373000	5417746000	5466770000
4805	4791	880	Q71H74	0	5557	Collapsin response mediator protein 4A	Dpysl3		Q71H74_MOUSE Unreviewed; 223 AA.	Mus musculus (Mouse).	Eukaryota; Metazoa; Chordata; Craniata; Vertebrata; Euteleostomi;Mammalia; Eutheria; Euarchontoglires; Glires; Rodentia; Myomorpha;Muroidea; Muridae; Murinae; Mus; Mus.	10090		861673800	785772800	1920925000	1546355000	1529354000	1237297000
2282	2281	1484	Q9CXW4	0	2387	60S ribosomal protein L11	Rpl11		RL11_MOUSE Reviewed; 178 AA.	Mus musculus (Mouse).	Eukaryota; Metazoa; Chordata; Craniata; Vertebrata; Euteleostomi;Mammalia; Eutheria; Euarchontoglires; Glires; Rodentia; Myomorpha;Muroidea; Muridae; Murinae; Mus; Mus.	10090	mmu:67025	110568400	73963500	245174300	160577300	207658600	151163800
7804	0	389	Q8CFP5	0	2499	Microtubule-associated protein 4	Map4		MAP4_MOUSE Reviewed; 1125 AA.	Mus musculus (Mouse).	Eukaryota; Metazoa; Chordata; Craniata; Vertebrata; Euteleostomi;Mammalia; Eutheria; Euarchontoglires; Glires; Rodentia; Myomorpha;Muroidea; Muridae; Murinae; Mus; Mus.	10090	mmu:17758	787131100	514269700	143647900	659555000	540800500	467726000
3526	3524	1158	Q9CRB9	0	1777	MICOS complex subunit Mic19	Chchd3		MIC19_MOUSE Reviewed; 227 AA.	Mus musculus (Mouse).	Eukaryota; Metazoa; Chordata; Craniata; Vertebrata; Euteleostomi;Mammalia; Eutheria; Euarchontoglires; Glires; Rodentia; Myomorpha;Muroidea; Muridae; Murinae; Mus; Mus.	10090	mmu:66075	149306000	91746400	125038800	168244800	149504100	114934000
5209	5201	803	P33175	0	6966	Kinesin heavy chain isoform 5A	Kif5a		KIF5A_MOUSE Reviewed; 1027 AA.	Mus musculus (Mouse).	Eukaryota; Metazoa; Chordata; Craniata; Vertebrata; Euteleostomi;Mammalia; Eutheria; Euarchontoglires; Glires; Rodentia; Myomorpha;Muroidea; Muridae; Murinae; Mus; Mus.	10090	mmu:16572	596859200	694034000	415172900	479526700	760881500	735492900
6385	0	591	Q9ES28	0	5697	Rho guanine nucleotide exchange factor 7	Arhgef7		ARHG7_MOUSE Reviewed; 862 AA.	Mus musculus (Mouse).	Eukaryota; Metazoa; Chordata; Craniata; Vertebrata; Euteleostomi;Mammalia; Eutheria; Euarchontoglires; Glires; Rodentia; Myomorpha;Muroidea; Muridae; Murinae; Mus; Mus.	10090	mmu:54126	75226700	104629300	227669800	159520500	230859000	82620600
396	0	2222	Q8K592	0	5626	Anti-Muellerian hormone type-2 receptor	Amhr2		AMHR2_MOUSE Reviewed; 568 AA.	Mus musculus (Mouse).	Eukaryota; Metazoa; Chordata; Craniata; Vertebrata; Euteleostomi;Mammalia; Eutheria; Euarchontoglires; Glires; Rodentia; Myomorpha;Muroidea; Muridae; Murinae; Mus; Mus.	10090	mmu:110542	1336930000	1483420000	1601720000	335055000	2730750000	2021450000
580	579	2122	P62858	0	4930	40S ribosomal protein S28	Rps28		RS28_MOUSE Reviewed; 69 AA.	Mus musculus (Mouse).	Eukaryota; Metazoa; Chordata; Craniata; Vertebrata; Euteleostomi;Mammalia; Eutheria; Euarchontoglires; Glires; Rodentia; Myomorpha;Muroidea; Muridae; Murinae; Mus; Mus.	10090	mmu:54127	15538100	13130700	66338100	43203800	48591600	22272300
10792	10788	60	Q6TXD4	0	8951	Dynamin-binding protein	Dnmbp		DNMBP_MOUSE Reviewed; 1580 AA.	Mus musculus (Mouse).	Eukaryota; Metazoa; Chordata; Craniata; Vertebrata; Euteleostomi;Mammalia; Eutheria; Euarchontoglires; Glires; Rodentia; Myomorpha;Muroidea; Muridae; Murinae; Mus; Mus.	10090	mmu:71972	936082000	1678800000	1562510000	1535970000	1433620000	1996800000
5159	5156	810	Q9CZK9	0	931	Peptidyl-prolyl cis-trans isomerase	Ppia		Q9CZK9_MOUSE Unreviewed; 167 AA.	Mus musculus (Mouse).	Eukaryota; Metazoa; Chordata; Craniata; Vertebrata; Euteleostomi;Mammalia; Eutheria; Euarchontoglires; Glires; Rodentia; Myomorpha;Muroidea; Muridae; Murinae; Mus; Mus.	10090		11310870000	9039617000	15826120000	13594730000	16839050000	12200140000
5453	0	763	Q3U7C7	0	8235	Calmodulin-3	Calm3		CALM3_MOUSE Reviewed; 149 AA.	Mus musculus (Mouse).	Eukaryota; Metazoa; Chordata; Craniata; Vertebrata; Euteleostomi;Mammalia; Eutheria; Euarchontoglires; Glires; Rodentia; Myomorpha;Muroidea; Muridae; Murinae; Mus; Mus.	10090	mmu:12313	8657483000	10666140000	8649920000	6016773000	13149730000	13368990000
1306	0	1796	P32020	0	3374	Non-specific lipid-transfer protein	Scp2		NLTP_MOUSE Reviewed; 547 AA.	Mus musculus (Mouse).	Eukaryota; Metazoa; Chordata; Craniata; Vertebrata; Euteleostomi;Mammalia; Eutheria; Euarchontoglires; Glires; Rodentia; Myomorpha;Muroidea; Muridae; Murinae; Mus; Mus.	10090	mmu:20280	158336700	57655100	109138700	122306500	157448800	100907400
4520	0	938	Q3UJZ8	0	1137	T-complex protein 1 subunit delta	Cct4		Q3UJZ8_MOUSE Unreviewed; 539 AA.	Mus musculus (Mouse).	Eukaryota; Metazoa; Chordata; Craniata; Vertebrata; Euteleostomi;Mammalia; Eutheria; Euarchontoglires; Glires; Rodentia; Myomorpha;Muroidea; Muridae; Murinae; Mus; Mus.	10090		261490400	175104400	508122900	396165000	318964200	447078900
5792	5788	693	P55302	0	5214	Alpha-2-macroglobulin receptor-associated protein	Lrpap1		AMRP_MOUSE Reviewed; 360 AA.	Mus musculus (Mouse).	Eukaryota; Metazoa; Chordata; Craniata; Vertebrata; Euteleostomi;Mammalia; Eutheria; Euarchontoglires; Glires; Rodentia; Myomorpha;Muroidea; Muridae; Murinae; Mus; Mus.	10090	mmu:16976	424656800	679357000	751297200	666437000	722413000	801326100
10382	0	92	Q9CZS1	0	6889	Aldehyde dehydrogenase X, mitochondrial	Aldh1b1		AL1B1_MOUSE Reviewed; 519 AA.	Mus musculus (Mouse).	Eukaryota; Metazoa; Chordata; Craniata; Vertebrata; Euteleostomi;Mammalia; Eutheria; Euarchontoglires; Glires; Rodentia; Myomorpha;Muroidea; Muridae; Murinae; Mus; Mus.	10090	mmu:72535	419097000	362583100	525663100	551598300	489398200	515298400
2043	0	1551	P83882	0	2563	60S ribosomal protein L36a	Rpl36a		RL36A_MOUSE Reviewed; 106 AA.	Mus musculus (Mouse).	Eukaryota; Metazoa; Chordata; Craniata; Vertebrata; Euteleostomi;Mammalia; Eutheria; Euarchontoglires; Glires; Rodentia; Myomorpha;Muroidea; Muridae; Murinae; Mus; Mus.	10090	mmu:19982	43132900	36867800	67373600	33619500	101887100	30150300
1144	0	1857	Q9CPP6	0	3586	NADH dehydrogenase [ubiquinone] 1 alpha subcomplex subunit 5	Ndufa5		NDUA5_MOUSE Reviewed; 116 AA.	Mus musculus (Mouse).	Eukaryota; Metazoa; Chordata; Craniata; Vertebrata; Euteleostomi;Mammalia; Eutheria; Euarchontoglires; Glires; Rodentia; Myomorpha;Muroidea; Muridae; Murinae; Mus; Mus.	10090		235945900	175648500	401413700	360290800	302749500	315799900
4257	0	988	Q8R3V5	0	5566	Endophilin-B2	Sh3glb2		SHLB2_MOUSE Reviewed; 400 AA.	Mus musculus (Mouse).	Eukaryota; Metazoa; Chordata; Craniata; Vertebrata; Euteleostomi;Mammalia; Eutheria; Euarchontoglires; Glires; Rodentia; Myomorpha;Muroidea; Muridae; Murinae; Mus; Mus.	10090	mmu:227700	339933000	346707000	507527600	338918600	534971200	535832700
5749	0	699	Q00493	0	771	Carboxypeptidase E	Cpe		CBPE_MOUSE Reviewed; 476 AA.	Mus musculus (Mouse).	Eukaryota; Metazoa; Chordata; Craniata; Vertebrata; Euteleostomi;Mammalia; Eutheria; Euarchontoglires; Glires; Rodentia; Myomorpha;Muroidea; Muridae; Murinae; Mus; Mus.	10090	mmu:12876	225709400	168923500	1011068000	542626800	486941500	734008300
2293	0	1481	P19536	0	2374	Cytochrome c oxidase subunit 5B, mitochondrial	Cox5b		COX5B_MOUSE Reviewed; 128 AA.	Mus musculus (Mouse).	Eukaryota; Metazoa; Chordata; Craniata; Vertebrata; Euteleostomi;Mammalia; Eutheria; Euarchontoglires; Glires; Rodentia; Myomorpha;Muroidea; Muridae; Murinae; Mus; Mus.	10090		3689243000	826396000	581168600	1575915000	2566686000	1700234000
2294	2293	1481	Q9D881	0	746	Cytochrome c oxidase subunit 5B, mitochondrial	Gm11273		Q9D881_MOUSE Unreviewed; 129 AA.	Mus musculus (Mouse).	Eukaryota; Metazoa; Chordata; Craniata; Vertebrata; Euteleostomi;Mammalia; Eutheria; Euarchontoglires; Glires; Rodentia; Myomorpha;Muroidea; Muridae; Murinae; Mus; Mus.	10090	mmu:12859	3689243000	826396000	581168600	1575915000	2566686000	1700234000
3771	0	1099	Q96FM2	0	1447	Synaptosomal-associated protein 25	Snap25		SNP25_MOUSE Reviewed; 206 AA.	Mus musculus (Mouse).	Eukaryota; Metazoa; Chordata; Craniata; Vertebrata; Euteleostomi;Mammalia; Eutheria; Euarchontoglires; Glires; Rodentia; Myomorpha;Muroidea; Muridae; Murinae; Mus; Mus.	10090	mmu:20614	25971130000	22636860000	23430870000	31321390000	28183560000	24402550000
3791	3788	1093	Q9WUA3	0	3739	ATP-dependent 6-phosphofructokinase, platelet type	Pfkp		PFKAP_MOUSE Reviewed; 784 AA.	Mus musculus (Mouse).	Eukaryota; Metazoa; Chordata; Craniata; Vertebrata; Euteleostomi;Mammalia; Eutheria; Euarchontoglires; Glires; Rodentia; Myomorpha;Muroidea; Muridae; Murinae; Mus; Mus.	10090	mmu:56421	444778100	286808700	523447900	636040800	614852900	189390100
11356	11335	6	P21107	0	1240	Tropomyosin alpha-3 chain	Tpm3		TPM3_MOUSE Reviewed; 285 AA.	Mus musculus (Mouse).	Eukaryota; Metazoa; Chordata; Craniata; Vertebrata; Euteleostomi;Mammalia; Eutheria; Euarchontoglires; Glires; Rodentia; Myomorpha;Muroidea; Muridae; Murinae; Mus; Mus.	10090	mmu:59069	10024630000	11976630000	7839686000	13331670000	11351460000	9525178000
7634	0	409	Q3ULD5	0	1690	Methylcrotonoyl-CoA carboxylase beta chain, mitochondrial	Mccc2		MCCB_MOUSE Reviewed; 563 AA.	Mus musculus (Mouse).	Eukaryota; Metazoa; Chordata; Craniata; Vertebrata; Euteleostomi;Mammalia; Eutheria; Euarchontoglires; Glires; Rodentia; Myomorpha;Muroidea; Muridae; Murinae; Mus; Mus.	10090	mmu:78038	116016700	34638300	188623800	163910300	178495200	55106000
1519	0	1722	Q9WUM3	0	3121	Coronin-1B	Coro1b		COR1B_MOUSE Reviewed; 484 AA.	Mus musculus (Mouse).	Eukaryota; Metazoa; Chordata; Craniata; Vertebrata; Euteleostomi;Mammalia; Eutheria; Euarchontoglires; Glires; Rodentia; Myomorpha;Muroidea; Muridae; Murinae; Mus; Mus.	10090	mmu:23789	200154700	149015900	149676400	203956000	208645900	164018100
1976	0	1576	P14115	0	2626	60S ribosomal protein L27a	Rpl27a		RL27A_MOUSE Reviewed; 148 AA.	Mus musculus (Mouse).	Eukaryota; Metazoa; Chordata; Craniata; Vertebrata; Euteleostomi;Mammalia; Eutheria; Euarchontoglires; Glires; Rodentia; Myomorpha;Muroidea; Muridae; Murinae; Mus; Mus.	10090	mmu:26451	122945300	263707300	98582500	119588900	105317600	352438000
8025	8022	366	Q9QZ88	0	8080	Vacuolar protein sorting-associated protein 29	Vps29		VPS29_MOUSE Reviewed; 182 AA.	Mus musculus (Mouse).	Eukaryota; Metazoa; Chordata; Craniata; Vertebrata; Euteleostomi;Mammalia; Eutheria; Euarchontoglires; Glires; Rodentia; Myomorpha;Muroidea; Muridae; Murinae; Mus; Mus.	10090	mmu:56433	133563000	158525100	131236000	161219300	242732000	61429500
3891	0	1066	P97300	0	6209	Neuroplastin	Nptn		NPTN_MOUSE Reviewed; 397 AA.	Mus musculus (Mouse).	Eukaryota; Metazoa; Chordata; Craniata; Vertebrata; Euteleostomi;Mammalia; Eutheria; Euarchontoglires; Glires; Rodentia; Myomorpha;Muroidea; Muridae; Murinae; Mus; Mus.	10090	mmu:20320	8911999000	5528178000	7526526000	9533575000	9023640000	6937968000
5267	0	797	P34022	0	916	Ran-specific GTPase-activating protein	Ranbp1		RANG_MOUSE Reviewed; 203 AA.	Mus musculus (Mouse).	Eukaryota; Metazoa; Chordata; Craniata; Vertebrata; Euteleostomi;Mammalia; Eutheria; Euarchontoglires; Glires; Rodentia; Myomorpha;Muroidea; Muridae; Murinae; Mus; Mus.	10090	mmu:19385	336135900	565367600	223696000	449731700	327839100	515972900
4776	0	884	P84086	0	1067	Complexin-2	Cplx2		CPLX2_MOUSE Reviewed; 134 AA.	Mus musculus (Mouse).	Eukaryota; Metazoa; Chordata; Craniata; Vertebrata; Euteleostomi;Mammalia; Eutheria; Euarchontoglires; Glires; Rodentia; Myomorpha;Muroidea; Muridae; Murinae; Mus; Mus.	10090	mmu:12890	1982824000	3102578000	3440809000	3534301000	3051912000	3373362000
8385	0	323	Q9EQF6	0	5391	Dihydropyrimidinase-related protein 5	Dpysl5		DPYL5_MOUSE Reviewed; 564 AA.	Mus musculus (Mouse).	Eukaryota; Metazoa; Chordata; Craniata; Vertebrata; Euteleostomi;Mammalia; Eutheria; Euarchontoglires; Glires; Rodentia; Myomorpha;Muroidea; Muridae; Murinae; Mus; Mus.	10090	mmu:65254	6056564000	6870912000	9346702000	8621020000	8844677000	8565474000
6866	0	508	Q8CCT4	0	5336	Transcription elongation factor A protein-like 5	Tceal5		TCAL5_MOUSE Reviewed; 200 AA.	Mus musculus (Mouse).	Eukaryota; Metazoa; Chordata; Craniata; Vertebrata; Euteleostomi;Mammalia; Eutheria; Euarchontoglires; Glires; Rodentia; Myomorpha;Muroidea; Muridae; Murinae; Mus; Mus.	10090	mmu:331532	807591000	1379242000	1178338000	1058272000	1481204000	1294557000
4871	0	863	P70206	0	8158	Plexin-A1	Plxna1		PLXA1_MOUSE Reviewed; 1894 AA.	Mus musculus (Mouse).	Eukaryota; Metazoa; Chordata; Craniata; Vertebrata; Euteleostomi;Mammalia; Eutheria; Euarchontoglires; Glires; Rodentia; Myomorpha;Muroidea; Muridae; Murinae; Mus; Mus.	10090	mmu:18844	66225700	122299400	55720800	40243400	76248500	169045200
2628	0	1397	Q6NZL0	0	2119	Protein SOGA3	Soga3		SOGA3_MOUSE Reviewed; 945 AA.	Mus musculus (Mouse).	Eukaryota; Metazoa; Chordata; Craniata; Vertebrata; Euteleostomi;Mammalia; Eutheria; Euarchontoglires; Glires; Rodentia; Myomorpha;Muroidea; Muridae; Murinae; Mus; Mus.	10090	mmu:67412	75658800	94053300	383109500	319946400	279023700	39521500
2133	2131	1527	P99029	0	3137	Peroxiredoxin-5, mitochondrial	Prdx5		PRDX5_MOUSE Reviewed; 210 AA.	Mus musculus (Mouse).	Eukaryota; Metazoa; Chordata; Craniata; Vertebrata; Euteleostomi;Mammalia; Eutheria; Euarchontoglires; Glires; Rodentia; Myomorpha;Muroidea; Muridae; Murinae; Mus; Mus.	10090	mmu:54683	1502992000	2629995000	3067208000	2901324000	2522381000	2980044000
9559	0	185	Q3U7X9	0	168	AP-2 complex subunit alpha	Ap2a2		Q3U7X9_MOUSE Unreviewed; 938 AA.	Mus musculus (Mouse).	Eukaryota; Metazoa; Chordata; Craniata; Vertebrata; Euteleostomi;Mammalia; Eutheria; Euarchontoglires; Glires; Rodentia; Myomorpha;Muroidea; Muridae; Murinae; Mus; Mus.	10090		1094646000	1092230000	1583716000	2148967000	987933200	1327485000
10908	0	47	P63328	0	7570	Serine/threonine-protein phosphatase 2B catalytic subunit alpha isoform	Ppp3ca		PP2BA_MOUSE Reviewed; 521 AA.	Mus musculus (Mouse).	Eukaryota; Metazoa; Chordata; Craniata; Vertebrata; Euteleostomi;Mammalia; Eutheria; Euarchontoglires; Glires; Rodentia; Myomorpha;Muroidea; Muridae; Murinae; Mus; Mus.	10090	mmu:19055	3814602000	2055026000	3504816000	4201826000	3633656000	3081602000
11363	11335	6	Q61344	0	4067	Beta-tropomyosin	Tpm2		Q61344_MOUSE Unreviewed; 284 AA.	Mus musculus (Mouse).	Eukaryota; Metazoa; Chordata; Craniata; Vertebrata; Euteleostomi;Mammalia; Eutheria; Euarchontoglires; Glires; Rodentia; Myomorpha;Muroidea; Muridae; Murinae; Mus; Mus.	10090		5201464000	5652999000	2773730000	6318940000	5461028000	3381926000
3783	0	1095	Q8CGF6	0	4526	WD repeat-containing protein 47	Wdr47		WDR47_MOUSE Reviewed; 920 AA.	Mus musculus (Mouse).	Eukaryota; Metazoa; Chordata; Craniata; Vertebrata; Euteleostomi;Mammalia; Eutheria; Euarchontoglires; Glires; Rodentia; Myomorpha;Muroidea; Muridae; Murinae; Mus; Mus.	10090	mmu:99512	228329400	618726000	376692300	653560100	242371100	528113500
1536	1530	1719	Q8BSS9	0	5997	Liprin-alpha-2	Ppfia2		LIPA2_MOUSE Reviewed; 1257 AA.	Mus musculus (Mouse).	Eukaryota; Metazoa; Chordata; Craniata; Vertebrata; Euteleostomi;Mammalia; Eutheria; Euarchontoglires; Glires; Rodentia; Myomorpha;Muroidea; Muridae; Murinae; Mus; Mus.	10090	mmu:327814	43527600	67478200	179905400	106425200	199689500	15425800
1501	1500	1731	Q9Z1P6	0	7826	NADH dehydrogenase [ubiquinone] 1 alpha subcomplex subunit 7	Ndufa7		NDUA7_MOUSE Reviewed; 113 AA.	Mus musculus (Mouse).	Eukaryota; Metazoa; Chordata; Craniata; Vertebrata; Euteleostomi;Mammalia; Eutheria; Euarchontoglires; Glires; Rodentia; Myomorpha;Muroidea; Muridae; Murinae; Mus; Mus.	10090	mmu:66416	866565200	675133200	255476500	727033900	611933500	702405500
6845	6842	512	A0A286YDH6	0	1431	Calcium-dependent secretion activator 1	Cadps		A0A286YDH6_MOUSE Unreviewed; 867 AA.	Mus musculus (Mouse).	Eukaryota; Metazoa; Chordata; Craniata; Vertebrata; Euteleostomi;Mammalia; Eutheria; Euarchontoglires; Glires; Rodentia; Myomorpha;Muroidea; Muridae; Murinae; Mus; Mus.	10090		413367700	192010100	922250600	654005000	629950400	540047100
1039	0	1904	P0DN34	0	3830	NADH dehydrogenase [ubiquinone] 1 beta subcomplex subunit 1	Ndufb1		NDUB1_MOUSE Reviewed; 57 AA.	Mus musculus (Mouse).	Eukaryota; Metazoa; Chordata; Craniata; Vertebrata; Euteleostomi;Mammalia; Eutheria; Euarchontoglires; Glires; Rodentia; Myomorpha;Muroidea; Muridae; Murinae; Mus; Mus.	10090		1429651000	625776100	596141000	1258116000	1122240000	613927000
1673	0	1668	Q9R0X4	0	2894	Acyl-coenzyme A thioesterase 9, mitochondrial	Acot9		ACOT9_MOUSE Reviewed; 439 AA.	Mus musculus (Mouse).	Eukaryota; Metazoa; Chordata; Craniata; Vertebrata; Euteleostomi;Mammalia; Eutheria; Euarchontoglires; Glires; Rodentia; Myomorpha;Muroidea; Muridae; Murinae; Mus; Mus.	10090	mmu:56360	71003400	22544100	157091000	78593600	131938000	84941300
1741	1740	1646	Q8CGU1	0	2871	Calcium-binding and coiled-coil domain-containing protein 1	Calcoco1		CACO1_MOUSE Reviewed; 691 AA.	Mus musculus (Mouse).	Eukaryota; Metazoa; Chordata; Craniata; Vertebrata; Euteleostomi;Mammalia; Eutheria; Euarchontoglires; Glires; Rodentia; Myomorpha;Muroidea; Muridae; Murinae; Mus; Mus.	10090	mmu:67488	15525900	47743200	44795700	14220600	42944200	68882800
4777	0	884	P63040	0	5293	Complexin-1	Cplx1		CPLX1_MOUSE Reviewed; 134 AA.	Mus musculus (Mouse).	Eukaryota; Metazoa; Chordata; Craniata; Vertebrata; Euteleostomi;Mammalia; Eutheria; Euarchontoglires; Glires; Rodentia; Myomorpha;Muroidea; Muridae; Murinae; Mus; Mus.	10090	mmu:12889	1770571000	4940013000	4354895000	4726250000	4337827000	3429356000
8374	8373	326	Q02819	0	8049	Nucleobindin-1	Nucb1		NUCB1_MOUSE Reviewed; 459 AA.	Mus musculus (Mouse).	Eukaryota; Metazoa; Chordata; Craniata; Vertebrata; Euteleostomi;Mammalia; Eutheria; Euarchontoglires; Glires; Rodentia; Myomorpha;Muroidea; Muridae; Murinae; Mus; Mus.	10090	mmu:18220	513920800	503189900	1037312000	911343500	910764900	544018100
5204	0	803	Q61768	0	5547	Kinesin-1 heavy chain	Kif5b		KINH_MOUSE Reviewed; 963 AA.	Mus musculus (Mouse).	Eukaryota; Metazoa; Chordata; Craniata; Vertebrata; Euteleostomi;Mammalia; Eutheria; Euarchontoglires; Glires; Rodentia; Myomorpha;Muroidea; Muridae; Murinae; Mus; Mus.	10090	mmu:16573	654451100	694034000	463979800	505489700	799510100	735492900
9475	9474	193	P21661	0	175	Neuroendocrine convertase 2	Pcsk2		NEC2_MOUSE Reviewed; 637 AA.	Mus musculus (Mouse).	Eukaryota; Metazoa; Chordata; Craniata; Vertebrata; Euteleostomi;Mammalia; Eutheria; Euarchontoglires; Glires; Rodentia; Myomorpha;Muroidea; Muridae; Murinae; Mus; Mus.	10090	mmu:18549	32124600	56120000	68180300	52932700	59766000	68377200
7362	7361	439	Q8VEK3	0	429	Heterogeneous nuclear ribonucleoprotein U	Hnrnpu		HNRPU_MOUSE Reviewed; 800 AA.	Mus musculus (Mouse).	Eukaryota; Metazoa; Chordata; Craniata; Vertebrata; Euteleostomi;Mammalia; Eutheria; Euarchontoglires; Glires; Rodentia; Myomorpha;Muroidea; Muridae; Murinae; Mus; Mus.	10090	mmu:51810	4424084000	7890782000	3032442000	3658896000	5231072000	8530728000
9095	9092	246	Q4FJT0	0	7467	Matr3 protein	Matr3		Q4FJT0_MOUSE Unreviewed; 846 AA.	Mus musculus (Mouse).	Eukaryota; Metazoa; Chordata; Craniata; Vertebrata; Euteleostomi;Mammalia; Eutheria; Euarchontoglires; Glires; Rodentia; Myomorpha;Muroidea; Muridae; Murinae; Mus; Mus.	10090		1597962000	1749525000	1966781000	2338271000	1970477000	1776918000
7606	7603	416	Q66JR8	0	4303	Ptms protein	Ptms		Q66JR8_MOUSE Unreviewed; 211 AA.	Mus musculus (Mouse).	Eukaryota; Metazoa; Chordata; Craniata; Vertebrata; Euteleostomi;Mammalia; Eutheria; Euarchontoglires; Glires; Rodentia; Myomorpha;Muroidea; Muridae; Murinae; Mus; Mus.	10090		38259300	102335800	205356100	145283300	133955900	125081300
3092	3091	1273	O08532	0	3348	Voltage-dependent calcium channel subunit alpha-2/delta-1	Cacna2d1		CA2D1_MOUSE Reviewed; 1103 AA.	Mus musculus (Mouse).	Eukaryota; Metazoa; Chordata; Craniata; Vertebrata; Euteleostomi;Mammalia; Eutheria; Euarchontoglires; Glires; Rodentia; Myomorpha;Muroidea; Muridae; Murinae; Mus; Mus.	10090	mmu:12293	1157424000	550626000	756658100	1119622000	1071473000	597158200
1604	1603	1694	Q9CR00	0	3018	26S proteasome non-ATPase regulatory subunit 9	Psmd9		PSMD9_MOUSE Reviewed; 222 AA.	Mus musculus (Mouse).	Eukaryota; Metazoa; Chordata; Craniata; Vertebrata; Euteleostomi;Mammalia; Eutheria; Euarchontoglires; Glires; Rodentia; Myomorpha;Muroidea; Muridae; Murinae; Mus; Mus.	10090	mmu:67151	39580800	48724900	121246500	119155000	40658500	95313800
566	0	2130	P06837	0	4985	Neuromodulin	Gap43		NEUM_MOUSE Reviewed; 227 AA.	Mus musculus (Mouse).	Eukaryota; Metazoa; Chordata; Craniata; Vertebrata; Euteleostomi;Mammalia; Eutheria; Euarchontoglires; Glires; Rodentia; Myomorpha;Muroidea; Muridae; Murinae; Mus; Mus.	10090	mmu:14432	18146140000	17750730000	13591080000	21003410000	17923530000	17160350000
1811	1810	1628	Q3UTI7	0	7563	Peptidyl-prolyl cis-trans isomerase	Pin1		Q3UTI7_MOUSE Unreviewed; 165 AA.	Mus musculus (Mouse).	Eukaryota; Metazoa; Chordata; Craniata; Vertebrata; Euteleostomi;Mammalia; Eutheria; Euarchontoglires; Glires; Rodentia; Myomorpha;Muroidea; Muridae; Murinae; Mus; Mus.	10090		526740400	726426300	680420900	845039100	716176000	630825400
1810	0	1628	Q9QUR7	0	3232	Peptidyl-prolyl cis-trans isomerase NIMA-interacting 1	Pin1		PIN1_MOUSE Reviewed; 165 AA.	Mus musculus (Mouse).	Eukaryota; Metazoa; Chordata; Craniata; Vertebrata; Euteleostomi;Mammalia; Eutheria; Euarchontoglires; Glires; Rodentia; Myomorpha;Muroidea; Muridae; Murinae; Mus; Mus.	10090	mmu:23988	526740400	726426300	680420900	845039100	716176000	630825400
2556	2555	1413	Q8BME2	0	4434	NADH dehydrogenase [ubiquinone] 1 alpha subcomplex subunit 12	Ndufa12		Q8BME2_MOUSE Unreviewed; 147 AA.	Mus musculus (Mouse).	Eukaryota; Metazoa; Chordata; Craniata; Vertebrata; Euteleostomi;Mammalia; Eutheria; Euarchontoglires; Glires; Rodentia; Myomorpha;Muroidea; Muridae; Murinae; Mus; Mus.	10090		596387200	412615100	72114900	442095000	277472700	515478400
2943	2942	1316	Q80YN3	0	4923	Breast carcinoma-amplified sequence 1 homolog	Bcas1		BCAS1_MOUSE Reviewed; 633 AA.	Mus musculus (Mouse).	Eukaryota; Metazoa; Chordata; Craniata; Vertebrata; Euteleostomi;Mammalia; Eutheria; Euarchontoglires; Glires; Rodentia; Myomorpha;Muroidea; Muridae; Murinae; Mus; Mus.	10090	mmu:76960	237806000	42077500	152797900	202030900	205702900	84427000
8064	0	362	Q5EBJ4	0	341	Ermin	Ermn		ERMIN_MOUSE Reviewed; 281 AA.	Mus musculus (Mouse).	Eukaryota; Metazoa; Chordata; Craniata; Vertebrata; Euteleostomi;Mammalia; Eutheria; Euarchontoglires; Glires; Rodentia; Myomorpha;Muroidea; Muridae; Murinae; Mus; Mus.	10090	mmu:77767	38552000	81857200	248474600	97556900	182023600	151264000
3509	3507	1159	Q80W39	0	4936	Splicing factor 3b, subunit 2	Sf3b2		Q80W39_MOUSE Unreviewed; 878 AA.	Mus musculus (Mouse).	Eukaryota; Metazoa; Chordata; Craniata; Vertebrata; Euteleostomi;Mammalia; Eutheria; Euarchontoglires; Glires; Rodentia; Myomorpha;Muroidea; Muridae; Murinae; Mus; Mus.	10090		33771000	102136200	183054000	100211100	202979900	45467100
2280	2279	1485	Q61335	0	7183	B-cell receptor-associated protein 31	Bcap31		BAP31_MOUSE Reviewed; 245 AA.	Mus musculus (Mouse).	Eukaryota; Metazoa; Chordata; Craniata; Vertebrata; Euteleostomi;Mammalia; Eutheria; Euarchontoglires; Glires; Rodentia; Myomorpha;Muroidea; Muridae; Murinae; Mus; Mus.	10090	mmu:27061	86127100	675822900	501067000	330763000	561298600	509147800
2443	2442	1445	Q9D0R2	0	7373	Threonine--tRNA ligase, cytoplasmic	Tars		SYTC_MOUSE Reviewed; 722 AA.	Mus musculus (Mouse).	Eukaryota; Metazoa; Chordata; Craniata; Vertebrata; Euteleostomi;Mammalia; Eutheria; Euarchontoglires; Glires; Rodentia; Myomorpha;Muroidea; Muridae; Murinae; Mus; Mus.	10090	mmu:110960	58361100	70134200	139211000	97827800	113381000	97854400
9864	0	157	P50396	0	135	Rab GDP dissociation inhibitor alpha	Gdi1		GDIA_MOUSE Reviewed; 447 AA.	Mus musculus (Mouse).	Eukaryota; Metazoa; Chordata; Craniata; Vertebrata; Euteleostomi;Mammalia; Eutheria; Euarchontoglires; Glires; Rodentia; Myomorpha;Muroidea; Muridae; Murinae; Mus; Mus.	10090	mmu:14567	2387091000	10683200000	4470462000	3885400000	3629865000	12853610000
4833	4829	874	Q9QYQ7	0	3183	Neural cell adhesion molecule L1	L1		Q9QYQ7_MOUSE Unreviewed; 538 AA.	Mus musculus (Mouse).	Eukaryota; Metazoa; Chordata; Craniata; Vertebrata; Euteleostomi;Mammalia; Eutheria; Euarchontoglires; Glires; Rodentia; Myomorpha;Muroidea; Muridae; Murinae; Mus; Mus.	10090		1448020000	1092587000	1379707000	1469649000	1626323000	1356734000
2940	2936	1318	Q8R4V3	0	7749	Acetyl CoA transferase-like protein	Acat3		Q8R4V3_MOUSE Unreviewed; 397 AA.	Mus musculus (Mouse).	Eukaryota; Metazoa; Chordata; Craniata; Vertebrata; Euteleostomi;Mammalia; Eutheria; Euarchontoglires; Glires; Rodentia; Myomorpha;Muroidea; Muridae; Murinae; Mus; Mus.	10090		272479300	249816900	456424800	436798200	391037400	292891900
8358	8355	327	Q60951	0	5674	MYB-1b	Ybx1		Q60951_MOUSE Unreviewed; 322 AA.	Mus musculus (Mouse).	Eukaryota; Metazoa; Chordata; Craniata; Vertebrata; Euteleostomi;Mammalia; Eutheria; Euarchontoglires; Glires; Rodentia; Myomorpha;Muroidea; Muridae; Murinae; Mus; Mus.	10090		138960600	91441900	133373000	70376700	183453700	158289000
8417	8413	319	Q61206	0	854	Platelet-activating factor acetylhydrolase IB subunit beta	Pafah1b2		PA1B2_MOUSE Reviewed; 229 AA.	Mus musculus (Mouse).	Eukaryota; Metazoa; Chordata; Craniata; Vertebrata; Euteleostomi;Mammalia; Eutheria; Euarchontoglires; Glires; Rodentia; Myomorpha;Muroidea; Muridae; Murinae; Mus; Mus.	10090	mmu:18475	113404200	558708400	502138100	538412600	308305100	501703500
10117	10114	127	Q61548	0	1390	Clathrin coat assembly protein AP180	Snap91		AP180_MOUSE Reviewed; 901 AA.	Mus musculus (Mouse).	Eukaryota; Metazoa; Chordata; Craniata; Vertebrata; Euteleostomi;Mammalia; Eutheria; Euarchontoglires; Glires; Rodentia; Myomorpha;Muroidea; Muridae; Murinae; Mus; Mus.	10090	mmu:20616	4534754000	4978788000	5034398000	5315234000	6871288000	3904368000
7201	7199	462	Q9Z0P4	0	3769	Paralemmin-1	Palm		PALM_MOUSE Reviewed; 383 AA.	Mus musculus (Mouse).	Eukaryota; Metazoa; Chordata; Craniata; Vertebrata; Euteleostomi;Mammalia; Eutheria; Euarchontoglires; Glires; Rodentia; Myomorpha;Muroidea; Muridae; Murinae; Mus; Mus.	10090	mmu:18483	2263590000	2316120000	1983756000	2902942000	2727975000	1619617000
9566	9565	184	Q68FF6	0	167	ARF GTPase-activating protein GIT1	Git1		GIT1_MOUSE Reviewed; 770 AA.	Mus musculus (Mouse).	Eukaryota; Metazoa; Chordata; Craniata; Vertebrata; Euteleostomi;Mammalia; Eutheria; Euarchontoglires; Glires; Rodentia; Myomorpha;Muroidea; Muridae; Murinae; Mus; Mus.	10090	mmu:216963	144499900	178477300	398946900	270196500	363463300	178589500
3560	0	1148	B1AXV0	0	1550	DOMON domain-containing protein FRRS1L	Frrs1l		FRS1L_MOUSE Reviewed; 293 AA.	Mus musculus (Mouse).	Eukaryota; Metazoa; Chordata; Craniata; Vertebrata; Euteleostomi;Mammalia; Eutheria; Euarchontoglires; Glires; Rodentia; Myomorpha;Muroidea; Muridae; Murinae; Mus; Mus.	10090	mmu:230235	97191500	89971700	122552800	96353000	88029600	180553300
2375	2368	1458	Q9QXR7	0	2686	Plectin	Plec		PLEC_MOUSE Reviewed; 4691 AA.	Mus musculus (Mouse).	Eukaryota; Metazoa; Chordata; Craniata; Vertebrata; Euteleostomi;Mammalia; Eutheria; Euarchontoglires; Glires; Rodentia; Myomorpha;Muroidea; Muridae; Murinae; Mus; Mus.	10090	mmu:18810	214051400	298519500	284484300	336859300	344536300	197049800
1324	0	1788	P49070	0	3343	Calcium signal-modulating cyclophilin ligand	Camlg		CAMLG_MOUSE Reviewed; 294 AA.	Mus musculus (Mouse).	Eukaryota; Metazoa; Chordata; Craniata; Vertebrata; Euteleostomi;Mammalia; Eutheria; Euarchontoglires; Glires; Rodentia; Myomorpha;Muroidea; Muridae; Murinae; Mus; Mus.	10090	mmu:12328	42899300	23858700	25125700	37745200	24978100	43902200
10489	0	83	P60521	0	70	Gamma-aminobutyric acid receptor-associated protein-like 2	Gabarapl2		GBRL2_MOUSE Reviewed; 117 AA.	Mus musculus (Mouse).	Eukaryota; Metazoa; Chordata; Craniata; Vertebrata; Euteleostomi;Mammalia; Eutheria; Euarchontoglires; Glires; Rodentia; Myomorpha;Muroidea; Muridae; Murinae; Mus; Mus.	10090	mmu:93739	129535400	71888200	134783900	90683100	154150400	138132400
11106	11094	27	P20029	0	1995	78 kDa glucose-regulated protein	Hspa5		GRP78_MOUSE Reviewed; 655 AA.	Mus musculus (Mouse).	Eukaryota; Metazoa; Chordata; Craniata; Vertebrata; Euteleostomi;Mammalia; Eutheria; Euarchontoglires; Glires; Rodentia; Myomorpha;Muroidea; Muridae; Murinae; Mus; Mus.	10090	mmu:14828	13527490000	7613160000	10766160000	19266290000	8585886000	8734888000
198	0	2345	Q6ZWY8	0	6533	Thymosin beta-10	Tmsb10		TYB10_MOUSE Reviewed; 44 AA.	Mus musculus (Mouse).	Eukaryota; Metazoa; Chordata; Craniata; Vertebrata; Euteleostomi;Mammalia; Eutheria; Euarchontoglires; Glires; Rodentia; Myomorpha;Muroidea; Muridae; Murinae; Mus; Mus.	10090	mmu:19240	309260800	387919200	191079700	282276500	442686500	225410700
11342	11335	6	P58771	0	1246	Tropomyosin alpha-1 chain	Tpm1		TPM1_MOUSE Reviewed; 284 AA.	Mus musculus (Mouse).	Eukaryota; Metazoa; Chordata; Craniata; Vertebrata; Euteleostomi;Mammalia; Eutheria; Euarchontoglires; Glires; Rodentia; Myomorpha;Muroidea; Muridae; Murinae; Mus; Mus.	10090	mmu:22003	8090464000	8721534000	6093914000	9482389000	8929127000	6886696000
7938	7936	374	P62821	0	351	Ras-related protein Rab-1A	Rab1A		RAB1A_MOUSE Reviewed; 205 AA.	Mus musculus (Mouse).	Eukaryota; Metazoa; Chordata; Craniata; Vertebrata; Euteleostomi;Mammalia; Eutheria; Euarchontoglires; Glires; Rodentia; Myomorpha;Muroidea; Muridae; Murinae; Mus; Mus.	10090	mmu:19324	206176400	82374500	111335000	185680900	110418100	167461500
450	0	2195	Q62209	0	5398	Synaptonemal complex protein 1	Sycp1		SYCP1_MOUSE Reviewed; 993 AA.	Mus musculus (Mouse).	Eukaryota; Metazoa; Chordata; Craniata; Vertebrata; Euteleostomi;Mammalia; Eutheria; Euarchontoglires; Glires; Rodentia; Myomorpha;Muroidea; Muridae; Murinae; Mus; Mus.	10090	mmu:20957	166422000	86583600	58590600	137890000	106027000	104649000
5593	5591	733	Q91YP2	0	3160	Neurolysin, mitochondrial	Nln		NEUL_MOUSE Reviewed; 704 AA.	Mus musculus (Mouse).	Eukaryota; Metazoa; Chordata; Craniata; Vertebrata; Euteleostomi;Mammalia; Eutheria; Euarchontoglires; Glires; Rodentia; Myomorpha;Muroidea; Muridae; Murinae; Mus; Mus.	10090	mmu:75805	33996300	48378200	63078300	65400800	52814600	45627700
4852	0	868	P23242	0	6031	Gap junction alpha-1 protein	Gja1		CXA1_MOUSE Reviewed; 382 AA.	Mus musculus (Mouse).	Eukaryota; Metazoa; Chordata; Craniata; Vertebrata; Euteleostomi;Mammalia; Eutheria; Euarchontoglires; Glires; Rodentia; Myomorpha;Muroidea; Muridae; Murinae; Mus; Mus.	10090	mmu:14609	238505500	124918400	172322700	189054000	272213700	125694700
10403	10395	90	Q8VCH0	0	7316	3-ketoacyl-CoA thiolase B, peroxisomal	Acaa1b		THIKB_MOUSE Reviewed; 424 AA.	Mus musculus (Mouse).	Eukaryota; Metazoa; Chordata; Craniata; Vertebrata; Euteleostomi;Mammalia; Eutheria; Euarchontoglires; Glires; Rodentia; Myomorpha;Muroidea; Muridae; Murinae; Mus; Mus.	10090	mmu:235674	84061600	86986900	103963000	92573800	131823100	77471100
9279	0	222	P43024	0	198	Cytochrome c oxidase subunit 6A1, mitochondrial	Cox6a1		CX6A1_MOUSE Reviewed; 111 AA.	Mus musculus (Mouse).	Eukaryota; Metazoa; Chordata; Craniata; Vertebrata; Euteleostomi;Mammalia; Eutheria; Euarchontoglires; Glires; Rodentia; Myomorpha;Muroidea; Muridae; Murinae; Mus; Mus.	10090	mmu:12861	2285512000	2843604000	4065421000	3796400000	3235017000	3370848000
5654	5653	719	P97792	0	6057	Coxsackievirus and adenovirus receptor homolog	Cxadr		CXAR_MOUSE Reviewed; 365 AA.	Mus musculus (Mouse).	Eukaryota; Metazoa; Chordata; Craniata; Vertebrata; Euteleostomi;Mammalia; Eutheria; Euarchontoglires; Glires; Rodentia; Myomorpha;Muroidea; Muridae; Murinae; Mus; Mus.	10090	mmu:13052	225856000	239503000	188475000	257868000	258475000	200270000
7722	7717	399	Q3U7J8	0	2801	CUGBP Elav-like family member 2	Celf2		CELF2_MOUSE Reviewed; 508 AA.	Mus musculus (Mouse).	Eukaryota; Metazoa; Chordata; Craniata; Vertebrata; Euteleostomi;Mammalia; Eutheria; Euarchontoglires; Glires; Rodentia; Myomorpha;Muroidea; Muridae; Murinae; Mus; Mus.	10090	mmu:14007	425386400	213651000	1469165000	810673300	930838000	703811000
10723	0	68	Q02248	0	3790	Catenin beta-1	Ctnnb1		CTNB1_MOUSE Reviewed; 781 AA.	Mus musculus (Mouse).	Eukaryota; Metazoa; Chordata; Craniata; Vertebrata; Euteleostomi;Mammalia; Eutheria; Euarchontoglires; Glires; Rodentia; Myomorpha;Muroidea; Muridae; Murinae; Mus; Mus.	10090	mmu:12387	283283000	287005400	184877600	276520800	239565000	325799300
8528	8527	303	P51880	0	6132	Fatty acid-binding protein, brain	Fabp7		FABP7_MOUSE Reviewed; 132 AA.	Mus musculus (Mouse).	Eukaryota; Metazoa; Chordata; Craniata; Vertebrata; Euteleostomi;Mammalia; Eutheria; Euarchontoglires; Glires; Rodentia; Myomorpha;Muroidea; Muridae; Murinae; Mus; Mus.	10090	mmu:12140	392017900	480265000	780225400	547438300	595128600	739821400
3681	0	1120	Q640R3	0	1494	Hepatocyte cell adhesion molecule	Hepacam		HECAM_MOUSE Reviewed; 418 AA.	Mus musculus (Mouse).	Eukaryota; Metazoa; Chordata; Craniata; Vertebrata; Euteleostomi;Mammalia; Eutheria; Euarchontoglires; Glires; Rodentia; Myomorpha;Muroidea; Muridae; Murinae; Mus; Mus.	10090	mmu:72927	185789900	87251300	101940500	137143300	154328300	123206000
7352	7350	441	Q5SYN9	0	432	Unconventional myosin-XVIIIa	Myo18a		MY18A_MOUSE Reviewed; 2050 AA.	Mus musculus (Mouse).	Eukaryota; Metazoa; Chordata; Craniata; Vertebrata; Euteleostomi;Mammalia; Eutheria; Euarchontoglires; Glires; Rodentia; Myomorpha;Muroidea; Muridae; Murinae; Mus; Mus.	10090	mmu:360013	508160900	571137200	302629600	558210600	329082700	665194800
7945	0	373	Q9CZC8	0	4523	Secernin-1	Scrn1		SCRN1_MOUSE Reviewed; 414 AA.	Mus musculus (Mouse).	Eukaryota; Metazoa; Chordata; Craniata; Vertebrata; Euteleostomi;Mammalia; Eutheria; Euarchontoglires; Glires; Rodentia; Myomorpha;Muroidea; Muridae; Murinae; Mus; Mus.	10090	mmu:69938	892011100	1000246000	1089196000	1152070000	1037862000	1136612000
1473	0	1741	P62897	0	3199	Cytochrome c, somatic	Cycs		CYC_MOUSE Reviewed; 105 AA.	Mus musculus (Mouse).	Eukaryota; Metazoa; Chordata; Craniata; Vertebrata; Euteleostomi;Mammalia; Eutheria; Euarchontoglires; Glires; Rodentia; Myomorpha;Muroidea; Muridae; Murinae; Mus; Mus.	10090	mmu:13063	3065196000	2093341000	3626541000	3530341000	3564686000	2693532000
6730	6724	533	B2M0S2	0	536	Secretory carrier-associated membrane protein	Gm45927		B2M0S2_MOUSE Unreviewed; 766 AA.	Mus musculus (Mouse).	Eukaryota; Metazoa; Chordata; Craniata; Vertebrata; Euteleostomi;Mammalia; Eutheria; Euarchontoglires; Glires; Rodentia; Myomorpha;Muroidea; Muridae; Murinae; Mus; Mus.	10090	mmu:105943584	106084700	109627200	64329600	78012200	114892100	111840800
6729	6724	533	B2M0S3	0	537	Secretory carrier-associated membrane protein	Gm45927		B2M0S3_MOUSE Unreviewed; 407 AA.	Mus musculus (Mouse).	Eukaryota; Metazoa; Chordata; Craniata; Vertebrata; Euteleostomi;Mammalia; Eutheria; Euarchontoglires; Glires; Rodentia; Myomorpha;Muroidea; Muridae; Murinae; Mus; Mus.	10090		106084700	109627200	64329600	78012200	114892100	111840800
6726	6724	533	Q3UK26	0	3838	Secretory carrier-associated membrane protein	Scamp3		Q3UK26_MOUSE Unreviewed; 349 AA.	Mus musculus (Mouse).	Eukaryota; Metazoa; Chordata; Craniata; Vertebrata; Euteleostomi;Mammalia; Eutheria; Euarchontoglires; Glires; Rodentia; Myomorpha;Muroidea; Muridae; Murinae; Mus; Mus.	10090		106084700	109627200	64329600	78012200	114892100	111840800
3993	0	1046	Q60864	0	1350	Stress-induced-phosphoprotein 1	Stip1		STIP1_MOUSE Reviewed; 543 AA.	Mus musculus (Mouse).	Eukaryota; Metazoa; Chordata; Craniata; Vertebrata; Euteleostomi;Mammalia; Eutheria; Euarchontoglires; Glires; Rodentia; Myomorpha;Muroidea; Muridae; Murinae; Mus; Mus.	10090	mmu:20867	2758629000	2454800000	3117409000	2534028000	3469418000	3248164000
635	0	2093	Q9Z2I0	0	4770	Mitochondrial proton/calcium exchanger protein	Letm1		LETM1_MOUSE Reviewed; 738 AA.	Mus musculus (Mouse).	Eukaryota; Metazoa; Chordata; Craniata; Vertebrata; Euteleostomi;Mammalia; Eutheria; Euarchontoglires; Glires; Rodentia; Myomorpha;Muroidea; Muridae; Murinae; Mus; Mus.	10090	mmu:56384	1077486000	646450400	1545952000	1335690000	1239241000	1124878000
2804	2803	1350	Q91XT3	0	2320	Stathmin	Stmn1		Q91XT3_MOUSE Unreviewed; 149 AA.	Mus musculus (Mouse).	Eukaryota; Metazoa; Chordata; Craniata; Vertebrata; Euteleostomi;Mammalia; Eutheria; Euarchontoglires; Glires; Rodentia; Myomorpha;Muroidea; Muridae; Murinae; Mus; Mus.	10090		7042148000	8359180000	4186568000	7093981000	5228335000	9492022000
3806	3804	1091	Q99MN9	0	1432	Propionyl-CoA carboxylase beta chain, mitochondrial	Pccb		PCCB_MOUSE Reviewed; 541 AA.	Mus musculus (Mouse).	Eukaryota; Metazoa; Chordata; Craniata; Vertebrata; Euteleostomi;Mammalia; Eutheria; Euarchontoglires; Glires; Rodentia; Myomorpha;Muroidea; Muridae; Murinae; Mus; Mus.	10090	mmu:66904	69155900	79663800	128621100	124126400	35465200	170216300
6344	0	601	Q9D855	0	4481	Cytochrome b-c1 complex subunit 7	Uqcrb		QCR7_MOUSE Reviewed; 111 AA.	Mus musculus (Mouse).	Eukaryota; Metazoa; Chordata; Craniata; Vertebrata; Euteleostomi;Mammalia; Eutheria; Euarchontoglires; Glires; Rodentia; Myomorpha;Muroidea; Muridae; Murinae; Mus; Mus.	10090		5354808000	3922637000	6835939000	6511364000	6352158000	5089910000
680	0	2065	P31650	0	4891	Sodium- and chloride-dependent GABA transporter 3	Slc6a11		S6A11_MOUSE Reviewed; 627 AA.	Mus musculus (Mouse).	Eukaryota; Metazoa; Chordata; Craniata; Vertebrata; Euteleostomi;Mammalia; Eutheria; Euarchontoglires; Glires; Rodentia; Myomorpha;Muroidea; Muridae; Murinae; Mus; Mus.	10090	mmu:243616	1787286000	1145896000	401561900	1452153000	671098300	1625924000
5290	0	793	O35136	0	911	Neural cell adhesion molecule 2	Ncam2		NCAM2_MOUSE Reviewed; 837 AA.	Mus musculus (Mouse).	Eukaryota; Metazoa; Chordata; Craniata; Vertebrata; Euteleostomi;Mammalia; Eutheria; Euarchontoglires; Glires; Rodentia; Myomorpha;Muroidea; Muridae; Murinae; Mus; Mus.	10090	mmu:17968	1040850000	806095100	771643700	1220600000	870553400	791376300
1595	0	1697	P63028	0	4987	Translationally-controlled tumor protein	Tpt1		TCTP_MOUSE Reviewed; 172 AA.	Mus musculus (Mouse).	Eukaryota; Metazoa; Chordata; Craniata; Vertebrata; Euteleostomi;Mammalia; Eutheria; Euarchontoglires; Glires; Rodentia; Myomorpha;Muroidea; Muridae; Murinae; Mus; Mus.	10090	mmu:22070	383979400	485534100	824721500	730325000	396798300	832720400
1881	0	1603	Q61166	0	4323	Microtubule-associated protein RP/EB family member 1	Mapre1		MARE1_MOUSE Reviewed; 268 AA.	Mus musculus (Mouse).	Eukaryota; Metazoa; Chordata; Craniata; Vertebrata; Euteleostomi;Mammalia; Eutheria; Euarchontoglires; Glires; Rodentia; Myomorpha;Muroidea; Muridae; Murinae; Mus; Mus.	10090	mmu:13589	292992900	341735300	402206400	338094000	405970300	400985400
3432	3431	1178	A1A4T2	0	2229	Alpha glucosidase 2 alpha neutral subunit	Ganab		A1A4T2_MOUSE Unreviewed; 966 AA.	Mus musculus (Mouse).	Eukaryota; Metazoa; Chordata; Craniata; Vertebrata; Euteleostomi;Mammalia; Eutheria; Euarchontoglires; Glires; Rodentia; Myomorpha;Muroidea; Muridae; Murinae; Mus; Mus.	10090		640929000	405195500	1005051000	835290500	776867400	699029800
1368	0	1772	Q8R2F0	0	3290	Centlein	Cntln		CNTLN_MOUSE Reviewed; 1397 AA.	Mus musculus (Mouse).	Eukaryota; Metazoa; Chordata; Craniata; Vertebrata; Euteleostomi;Mammalia; Eutheria; Euarchontoglires; Glires; Rodentia; Myomorpha;Muroidea; Muridae; Murinae; Mus; Mus.	10090	mmu:338349	326955000	391883000	498644000	431084000	395386000	542183000
4291	4289	979	Q9CXZ1	0	6111	NADH dehydrogenase [ubiquinone] iron-sulfur protein 4, mitochondrial	Ndufs4		NDUS4_MOUSE Reviewed; 175 AA.	Mus musculus (Mouse).	Eukaryota; Metazoa; Chordata; Craniata; Vertebrata; Euteleostomi;Mammalia; Eutheria; Euarchontoglires; Glires; Rodentia; Myomorpha;Muroidea; Muridae; Murinae; Mus; Mus.	10090	mmu:17993	131724500	159167500	244244300	174488400	247195100	163169900
6569	0	557	Q04447	0	4655	Creatine kinase B-type	Ckb		KCRB_MOUSE Reviewed; 381 AA.	Mus musculus (Mouse).	Eukaryota; Metazoa; Chordata; Craniata; Vertebrata; Euteleostomi;Mammalia; Eutheria; Euarchontoglires; Glires; Rodentia; Myomorpha;Muroidea; Muridae; Murinae; Mus; Mus.	10090	mmu:12709	29566690000	26250350000	40602450000	32253520000	39138450000	35392380000
10482	0	85	P53702	0	73	Cytochrome c-type heme lyase	Hccs		CCHL_MOUSE Reviewed; 272 AA.	Mus musculus (Mouse).	Eukaryota; Metazoa; Chordata; Craniata; Vertebrata; Euteleostomi;Mammalia; Eutheria; Euarchontoglires; Glires; Rodentia; Myomorpha;Muroidea; Muridae; Murinae; Mus; Mus.	10090	mmu:15159	163648300	138738600	215993200	276958400	63666300	264295700
1142	0	1858	Q60829	0	3590	Protein phosphatase 1 regulatory subunit 1B	Ppp1r1b		PPR1B_MOUSE Reviewed; 194 AA.	Mus musculus (Mouse).	Eukaryota; Metazoa; Chordata; Craniata; Vertebrata; Euteleostomi;Mammalia; Eutheria; Euarchontoglires; Glires; Rodentia; Myomorpha;Muroidea; Muridae; Murinae; Mus; Mus.	10090	mmu:19049	1743770000	1242600000	844358100	750375100	1975950000	1327725000
10059	10057	134	P80313	0	2700	T-complex protein 1 subunit eta	Cct7		TCPH_MOUSE Reviewed; 544 AA.	Mus musculus (Mouse).	Eukaryota; Metazoa; Chordata; Craniata; Vertebrata; Euteleostomi;Mammalia; Eutheria; Euarchontoglires; Glires; Rodentia; Myomorpha;Muroidea; Muridae; Murinae; Mus; Mus.	10090	mmu:12468	386313900	364839900	404004000	397925000	521340600	317614900
1539	1530	1719	B8QI33	0	8287	Liprin-alpha 1	Ppfia1		B8QI33_MOUSE Unreviewed; 1267 AA.	Mus musculus (Mouse).	Eukaryota; Metazoa; Chordata; Craniata; Vertebrata; Euteleostomi;Mammalia; Eutheria; Euarchontoglires; Glires; Rodentia; Myomorpha;Muroidea; Muridae; Murinae; Mus; Mus.	10090		43527600	20955600	90883800	43032200	105248500	15425800
1360	1359	1776	Q9DCS9	0	3309	NADH dehydrogenase [ubiquinone] 1 beta subcomplex subunit 10	Ndufb10		NDUBA_MOUSE Reviewed; 176 AA.	Mus musculus (Mouse).	Eukaryota; Metazoa; Chordata; Craniata; Vertebrata; Euteleostomi;Mammalia; Eutheria; Euarchontoglires; Glires; Rodentia; Myomorpha;Muroidea; Muridae; Murinae; Mus; Mus.	10090	mmu:68342	424220300	249716900	228636400	326405200	360946600	283119300
5044	5042	831	Q61315	0	7464	Adenomatous polyposis coli protein	Apc		APC_MOUSE Reviewed; 2845 AA.	Mus musculus (Mouse).	Eukaryota; Metazoa; Chordata; Craniata; Vertebrata; Euteleostomi;Mammalia; Eutheria; Euarchontoglires; Glires; Rodentia; Myomorpha;Muroidea; Muridae; Murinae; Mus; Mus.	10090		32341900	39575500	41464000	44147700	41356100	37241100
6327	0	602	Q61656	0	8187	Probable ATP-dependent RNA helicase DDX5	Ddx5		DDX5_MOUSE Reviewed; 614 AA.	Mus musculus (Mouse).	Eukaryota; Metazoa; Chordata; Craniata; Vertebrata; Euteleostomi;Mammalia; Eutheria; Euarchontoglires; Glires; Rodentia; Myomorpha;Muroidea; Muridae; Murinae; Mus; Mus.	10090		491745100	474438100	737506200	702066200	614207200	553108500
2578	0	1408	Q62446	0	2149	Peptidyl-prolyl cis-trans isomerase FKBP3	Fkbp3		FKBP3_MOUSE Reviewed; 224 AA.	Mus musculus (Mouse).	Eukaryota; Metazoa; Chordata; Craniata; Vertebrata; Euteleostomi;Mammalia; Eutheria; Euarchontoglires; Glires; Rodentia; Myomorpha;Muroidea; Muridae; Murinae; Mus; Mus.	10090	mmu:30795	350166500	373509300	516275900	338262200	610050500	375340000
695	0	2059	P08228	0	3263	Superoxide dismutase [Cu-Zn]	Sod1		SODC_MOUSE Reviewed; 154 AA.	Mus musculus (Mouse).	Eukaryota; Metazoa; Chordata; Craniata; Vertebrata; Euteleostomi;Mammalia; Eutheria; Euarchontoglires; Glires; Rodentia; Myomorpha;Muroidea; Muridae; Murinae; Mus; Mus.	10090	mmu:20655	6311728000	7801375000	7422435000	8499756000	7368310000	7440813000
5189	5188	805	P62761	0	6200	Visinin-like protein 1	Vsnl1		VISL1_MOUSE Reviewed; 191 AA.	Mus musculus (Mouse).	Eukaryota; Metazoa; Chordata; Craniata; Vertebrata; Euteleostomi;Mammalia; Eutheria; Euarchontoglires; Glires; Rodentia; Myomorpha;Muroidea; Muridae; Murinae; Mus; Mus.	10090	mmu:26950	3214571000	3700890000	4368890000	4312534000	3520884000	4596351000
8932	8930	257	P29341	0	5530	Polyadenylate-binding protein 1	Pabpc1		PABP1_MOUSE Reviewed; 636 AA.	Mus musculus (Mouse).	Eukaryota; Metazoa; Chordata; Craniata; Vertebrata; Euteleostomi;Mammalia; Eutheria; Euarchontoglires; Glires; Rodentia; Myomorpha;Muroidea; Muridae; Murinae; Mus; Mus.	10090	mmu:18458	643384400	537491700	1008379000	763883400	868617100	766666400
2517	0	1427	P56812	0	2192	Programmed cell death protein 5	Pdcd5		PDCD5_MOUSE Reviewed; 126 AA.	Mus musculus (Mouse).	Eukaryota; Metazoa; Chordata; Craniata; Vertebrata; Euteleostomi;Mammalia; Eutheria; Euarchontoglires; Glires; Rodentia; Myomorpha;Muroidea; Muridae; Murinae; Mus; Mus.	10090	mmu:100042424	101139300	50281800	33070800	74615500	67053600	55407200
83	0	2434	Q8VD37	0	7307	SH3-containing GRB2-like protein 3-interacting protein 1	Sgip1		SGIP1_MOUSE Reviewed; 806 AA.	Mus musculus (Mouse).	Eukaryota; Metazoa; Chordata; Craniata; Vertebrata; Euteleostomi;Mammalia; Eutheria; Euarchontoglires; Glires; Rodentia; Myomorpha;Muroidea; Muridae; Murinae; Mus; Mus.	10090	mmu:73094	574920200	735706000	403790800	611418800	649785200	543739800
755	0	2031	P55288	0	4504	Cadherin-11	Cdh11		CAD11_MOUSE Reviewed; 796 AA.	Mus musculus (Mouse).	Eukaryota; Metazoa; Chordata; Craniata; Vertebrata; Euteleostomi;Mammalia; Eutheria; Euarchontoglires; Glires; Rodentia; Myomorpha;Muroidea; Muridae; Murinae; Mus; Mus.	10090	mmu:12552	134264100	31687600	35172900	91824900	47275200	85474800
4950	4946	849	Q91W50	0	1723	Cold shock domain-containing protein E1	Csde1		CSDE1_MOUSE Reviewed; 798 AA.	Mus musculus (Mouse).	Eukaryota; Metazoa; Chordata; Craniata; Vertebrata; Euteleostomi;Mammalia; Eutheria; Euarchontoglires; Glires; Rodentia; Myomorpha;Muroidea; Muridae; Murinae; Mus; Mus.	10090	mmu:229663	114492100	16258900	276525800	146367700	196901500	111153100
7044	7039	484	Q2TJI7	0	6210	Protocadherin 1 isoform 2b	Pcdh1		Q2TJI7_MOUSE Unreviewed; 331 AA.	Mus musculus (Mouse).	Eukaryota; Metazoa; Chordata; Craniata; Vertebrata; Euteleostomi;Mammalia; Eutheria; Euarchontoglires; Glires; Rodentia; Myomorpha;Muroidea; Muridae; Murinae; Mus; Mus.	10090		804097700	694603600	582023800	807466800	599927000	863476000
9986	9985	144	O88569	0	2769	Heterogeneous nuclear ribonucleoproteins A2/B1	Hnrnpa2b1		ROA2_MOUSE Reviewed; 353 AA.	Mus musculus (Mouse).	Eukaryota; Metazoa; Chordata; Craniata; Vertebrata; Euteleostomi;Mammalia; Eutheria; Euarchontoglires; Glires; Rodentia; Myomorpha;Muroidea; Muridae; Murinae; Mus; Mus.	10090	mmu:53379	4490838000	2979889000	6118925000	5502655000	4438033000	5128457000
2760	2759	1361	Q6ZPX7	0	3701	MKIAA1101 protein	mKIAA1101		Q6ZPX7_MOUSE Unreviewed; 451 AA.	Mus musculus (Mouse).	Eukaryota; Metazoa; Chordata; Craniata; Vertebrata; Euteleostomi;Mammalia; Eutheria; Euarchontoglires; Glires; Rodentia; Myomorpha;Muroidea; Muridae; Murinae; Mus; Mus.	10090		41450900	32812300	28188500	36232900	42965800	28927500
2761	2759	1361	Q6P9R2	0	5823	Serine/threonine-protein kinase OSR1	Oxsr1		OXSR1_MOUSE Reviewed; 527 AA.	Mus musculus (Mouse).	Eukaryota; Metazoa; Chordata; Craniata; Vertebrata; Euteleostomi;Mammalia; Eutheria; Euarchontoglires; Glires; Rodentia; Myomorpha;Muroidea; Muridae; Murinae; Mus; Mus.	10090	mmu:108737	41450900	32812300	28188500	36232900	42965800	28927500
7069	7068	480	O54829	0	2431	Regulator of G-protein signaling 7	Rgs7		RGS7_MOUSE Reviewed; 469 AA.	Mus musculus (Mouse).	Eukaryota; Metazoa; Chordata; Craniata; Vertebrata; Euteleostomi;Mammalia; Eutheria; Euarchontoglires; Glires; Rodentia; Myomorpha;Muroidea; Muridae; Murinae; Mus; Mus.	10090	mmu:24012	290345000	200300800	360483200	220641800	437895000	245060700
8495	8494	308	Q9D1H6	0	292	NADH dehydrogenase [ubiquinone] 1 alpha subcomplex assembly factor 4	Ndufaf4		NDUF4_MOUSE Reviewed; 173 AA.	Mus musculus (Mouse).	Eukaryota; Metazoa; Chordata; Craniata; Vertebrata; Euteleostomi;Mammalia; Eutheria; Euarchontoglires; Glires; Rodentia; Myomorpha;Muroidea; Muridae; Murinae; Mus; Mus.	10090	mmu:68493	131388000	293054600	967805000	698456000	379251000	503360000
4795	0	880	P97427	0	6078	Dihydropyrimidinase-related protein 1	Crmp1		DPYL1_MOUSE Reviewed; 572 AA.	Mus musculus (Mouse).	Eukaryota; Metazoa; Chordata; Craniata; Vertebrata; Euteleostomi;Mammalia; Eutheria; Euarchontoglires; Glires; Rodentia; Myomorpha;Muroidea; Muridae; Murinae; Mus; Mus.	10090	mmu:12933	6676431000	6621312000	9130982000	8449376000	7798057000	8157657000
8095	8090	354	P10630	0	5047	Eukaryotic initiation factor 4A-II	Eif4a2		IF4A2_MOUSE Reviewed; 407 AA.	Mus musculus (Mouse).	Eukaryota; Metazoa; Chordata; Craniata; Vertebrata; Euteleostomi;Mammalia; Eutheria; Euarchontoglires; Glires; Rodentia; Myomorpha;Muroidea; Muridae; Murinae; Mus; Mus.	10090	mmu:13682	519634000	214873000	120388800	358649500	183607500	400332100
661	0	2077	P09055	0	4679	Integrin beta-1	Itgb1		ITB1_MOUSE Reviewed; 798 AA.	Mus musculus (Mouse).	Eukaryota; Metazoa; Chordata; Craniata; Vertebrata; Euteleostomi;Mammalia; Eutheria; Euarchontoglires; Glires; Rodentia; Myomorpha;Muroidea; Muridae; Murinae; Mus; Mus.	10090	mmu:16412	58701800	50137800	53629400	53896700	62516500	57566700
11197	11193	18	Q8K232	0	6981	Adducin 1 (Alpha)	Add1		Q8K232_MOUSE Unreviewed; 735 AA.	Mus musculus (Mouse).	Eukaryota; Metazoa; Chordata; Craniata; Vertebrata; Euteleostomi;Mammalia; Eutheria; Euarchontoglires; Glires; Rodentia; Myomorpha;Muroidea; Muridae; Murinae; Mus; Mus.	10090		2874399000	2569133000	2375508000	2930699000	3164837000	2144221000
4744	4743	895	Q9CZ58	0	2946	Proteasome subunit alpha type	Psma2		Q9CZ58_MOUSE Unreviewed; 234 AA.	Mus musculus (Mouse).	Eukaryota; Metazoa; Chordata; Craniata; Vertebrata; Euteleostomi;Mammalia; Eutheria; Euarchontoglires; Glires; Rodentia; Myomorpha;Muroidea; Muridae; Murinae; Mus; Mus.	10090		49857500	52239200	145145000	56654000	156226900	44672100
10220	0	115	Q91VZ6	0	4424	Stromal membrane-associated protein 1	Smap1		SMAP1_MOUSE Reviewed; 440 AA.	Mus musculus (Mouse).	Eukaryota; Metazoa; Chordata; Craniata; Vertebrata; Euteleostomi;Mammalia; Eutheria; Euarchontoglires; Glires; Rodentia; Myomorpha;Muroidea; Muridae; Murinae; Mus; Mus.	10090	mmu:98366	390226800	404313800	497854000	434832700	523295600	419151200
5200	5193	804	Q8CEX0	0	924	Annexin	Anxa6		Q8CEX0_MOUSE Unreviewed; 476 AA.	Mus musculus (Mouse).	Eukaryota; Metazoa; Chordata; Craniata; Vertebrata; Euteleostomi;Mammalia; Eutheria; Euarchontoglires; Glires; Rodentia; Myomorpha;Muroidea; Muridae; Murinae; Mus; Mus.	10090		32159200	43052600	104474200	80465100	34249600	90972000
104	0	2416	Q9JKC6	0	7180	Cell cycle exit and neuronal differentiation protein 1	Cend1		CEND_MOUSE Reviewed; 149 AA.	Mus musculus (Mouse).	Eukaryota; Metazoa; Chordata; Craniata; Vertebrata; Euteleostomi;Mammalia; Eutheria; Euarchontoglires; Glires; Rodentia; Myomorpha;Muroidea; Muridae; Murinae; Mus; Mus.	10090	mmu:57754	4192607000	4059139000	1759170000	4106705000	3270594000	3077719000
551	0	2138	Q8R4H2	0	7408	Rho guanine nucleotide exchange factor 12	Arhgef12		ARHGC_MOUSE Reviewed; 1543 AA.	Mus musculus (Mouse).	Eukaryota; Metazoa; Chordata; Craniata; Vertebrata; Euteleostomi;Mammalia; Eutheria; Euarchontoglires; Glires; Rodentia; Myomorpha;Muroidea; Muridae; Murinae; Mus; Mus.	10090		491109000	201898000	1926754000	50848200	1716956000	1080161000
4799	4791	880	O35098	0	3401	Dihydropyrimidinase-related protein 4	Dpysl4		DPYL4_MOUSE Reviewed; 572 AA.	Mus musculus (Mouse).	Eukaryota; Metazoa; Chordata; Craniata; Vertebrata; Euteleostomi;Mammalia; Eutheria; Euarchontoglires; Glires; Rodentia; Myomorpha;Muroidea; Muridae; Murinae; Mus; Mus.	10090		3235766000	3188179000	4312503000	3211087000	4639426000	3537260000
2814	2803	1350	P63042	0	5295	Stathmin-4	Stmn4		STMN4_MOUSE Reviewed; 189 AA.	Mus musculus (Mouse).	Eukaryota; Metazoa; Chordata; Craniata; Vertebrata; Euteleostomi;Mammalia; Eutheria; Euarchontoglires; Glires; Rodentia; Myomorpha;Muroidea; Muridae; Murinae; Mus; Mus.	10090	mmu:56471	1286820000	734449700	334774000	951030000	615821500	958693400
11052	11045	32	O35157	0	25	Sodium-calcium exchanger	Slc8a1		O35157_MOUSE Unreviewed; 940 AA.	Mus musculus (Mouse).	Eukaryota; Metazoa; Chordata; Craniata; Vertebrata; Euteleostomi;Mammalia; Eutheria; Euarchontoglires; Glires; Rodentia; Myomorpha;Muroidea; Muridae; Murinae; Mus; Mus.	10090		70307000	141372500	499929800	212885900	409812600	128123700
6076	0	648	Q8R086	0	5904	Sulfite oxidase, mitochondrial	Suox		SUOX_MOUSE Reviewed; 546 AA.	Mus musculus (Mouse).	Eukaryota; Metazoa; Chordata; Craniata; Vertebrata; Euteleostomi;Mammalia; Eutheria; Euarchontoglires; Glires; Rodentia; Myomorpha;Muroidea; Muridae; Murinae; Mus; Mus.	10090	mmu:211389	1076348000	77583300	987907000	1208796000	1015728000	30521600
1882	0	1603	Q6PER3	0	7966	Microtubule-associated protein RP/EB family member 3	Mapre3		MARE3_MOUSE Reviewed; 281 AA.	Mus musculus (Mouse).	Eukaryota; Metazoa; Chordata; Craniata; Vertebrata; Euteleostomi;Mammalia; Eutheria; Euarchontoglires; Glires; Rodentia; Myomorpha;Muroidea; Muridae; Murinae; Mus; Mus.	10090	mmu:100732	195344700	98316900	252060200	308781100	137457200	154912200
246	0	2316	Q66L44	0	7206	Voltage-dependent calcium channel beta subunit-associated regulatory protein	Cbarp		CBARP_MOUSE Reviewed; 698 AA.	Mus musculus (Mouse).	Eukaryota; Metazoa; Chordata; Craniata; Vertebrata; Euteleostomi;Mammalia; Eutheria; Euarchontoglires; Glires; Rodentia; Myomorpha;Muroidea; Muridae; Murinae; Mus; Mus.	10090	mmu:100503659	34291900	87023300	111100400	99400700	92889500	51010800
8885	0	261	Q9Z2Y3	0	2421	Homer protein homolog 1	Homer1		HOME1_MOUSE Reviewed; 366 AA.	Mus musculus (Mouse).	Eukaryota; Metazoa; Chordata; Craniata; Vertebrata; Euteleostomi;Mammalia; Eutheria; Euarchontoglires; Glires; Rodentia; Myomorpha;Muroidea; Muridae; Murinae; Mus; Mus.	10090	mmu:26556	217829900	121610800	45432200	168738700	116413200	118610500
7373	7369	438	Q7TNP2	0	4944	Serine/threonine-protein phosphatase 2A 65 kDa regulatory subunit A beta isoform	Ppp2r1b		2AAB_MOUSE Reviewed; 601 AA.	Mus musculus (Mouse).	Eukaryota; Metazoa; Chordata; Craniata; Vertebrata; Euteleostomi;Mammalia; Eutheria; Euarchontoglires; Glires; Rodentia; Myomorpha;Muroidea; Muridae; Murinae; Mus; Mus.	10090	mmu:73699	273532700	338156100	88668100	210965300	211091800	307308000
11251	11250	12	B6ZHC9	0	5349	Erythrocyte protein band 4.1-like 1	Epb41l1		B6ZHC9_MOUSE Unreviewed; 879 AA.	Mus musculus (Mouse).	Eukaryota; Metazoa; Chordata; Craniata; Vertebrata; Euteleostomi;Mammalia; Eutheria; Euarchontoglires; Glires; Rodentia; Myomorpha;Muroidea; Muridae; Murinae; Mus; Mus.	10090		3400670000	3818634000	5168936000	4700792000	4708157000	3693385000
7764	0	394	Q3UHB1	0	4408	5'-nucleotidase domain-containing protein 3	Nt5dc3		NT5D3_MOUSE Reviewed; 546 AA.	Mus musculus (Mouse).	Eukaryota; Metazoa; Chordata; Craniata; Vertebrata; Euteleostomi;Mammalia; Eutheria; Euarchontoglires; Glires; Rodentia; Myomorpha;Muroidea; Muridae; Murinae; Mus; Mus.	10090	mmu:103466	39969900	15257200	45024200	55834100	24015900	30756800
407	0	2214	O08795	0	5723	Glucosidase 2 subunit beta	Prkcsh		GLU2B_MOUSE Reviewed; 521 AA.	Mus musculus (Mouse).	Eukaryota; Metazoa; Chordata; Craniata; Vertebrata; Euteleostomi;Mammalia; Eutheria; Euarchontoglires; Glires; Rodentia; Myomorpha;Muroidea; Muridae; Murinae; Mus; Mus.	10090	mmu:19089	569027300	303605600	665120600	455080700	656297400	533161800
8006	0	367	Q0P6B2	0	8009	Far upstream element (FUSE) binding protein 1	Fubp1		Q0P6B2_MOUSE Unreviewed; 640 AA.	Mus musculus (Mouse).	Eukaryota; Metazoa; Chordata; Craniata; Vertebrata; Euteleostomi;Mammalia; Eutheria; Euarchontoglires; Glires; Rodentia; Myomorpha;Muroidea; Muridae; Murinae; Mus; Mus.	10090		262199000	219376400	193435600	279989600	307899300	95727100
7595	7591	419	Q8K021	0	5908	Secretory carrier-associated membrane protein 1	Scamp1		SCAM1_MOUSE Reviewed; 338 AA.	Mus musculus (Mouse).	Eukaryota; Metazoa; Chordata; Craniata; Vertebrata; Euteleostomi;Mammalia; Eutheria; Euarchontoglires; Glires; Rodentia; Myomorpha;Muroidea; Muridae; Murinae; Mus; Mus.	10090	mmu:107767	1491950000	1189267000	1407300000	1657110000	1461424000	1183970000
4868	0	864	Q9CR68	0	1032	Cytochrome b-c1 complex subunit Rieske, mitochondrial	Uqcrfs1		UCRI_MOUSE Reviewed; 274 AA.	Mus musculus (Mouse).	Eukaryota; Metazoa; Chordata; Craniata; Vertebrata; Euteleostomi;Mammalia; Eutheria; Euarchontoglires; Glires; Rodentia; Myomorpha;Muroidea; Muridae; Murinae; Mus; Mus.	10090	mmu:66694	924383500	464195700	851775000	576892000	475684300	1476499000
1156	0	1853	Q69ZT1	0	3569	Fanconi-associated nuclease 1	Fan1		FAN1_MOUSE Reviewed; 1020 AA.	Mus musculus (Mouse).	Eukaryota; Metazoa; Chordata; Craniata; Vertebrata; Euteleostomi;Mammalia; Eutheria; Euarchontoglires; Glires; Rodentia; Myomorpha;Muroidea; Muridae; Murinae; Mus; Mus.	10090	mmu:330554	42730900	247596000	397168000	272013000	243936000	216869000
6335	6327	602	O35662	0	3602	p68 RNA helicase	Hlr1		O35662_MOUSE Unreviewed; 169 AA.	Mus musculus (Mouse).	Eukaryota; Metazoa; Chordata; Craniata; Vertebrata; Euteleostomi;Mammalia; Eutheria; Euarchontoglires; Glires; Rodentia; Myomorpha;Muroidea; Muridae; Murinae; Mus; Mus.	10090		491745100	474438100	688822900	663467700	571762000	522748000
8509	0	304	Q9CWF2	0	3880	Tubulin beta-2B chain	Tubb2b		TBB2B_MOUSE Reviewed; 445 AA.	Mus musculus (Mouse).	Eukaryota; Metazoa; Chordata; Craniata; Vertebrata; Euteleostomi;Mammalia; Eutheria; Euarchontoglires; Glires; Rodentia; Myomorpha;Muroidea; Muridae; Murinae; Mus; Mus.	10090	mmu:73710	33110750000	22340510000	65545130000	43083920000	46101320000	41683120000
11297	0	11	O70250	0	8	Phosphoglycerate mutase 2	Pgam2		PGAM2_MOUSE Reviewed; 253 AA.	Mus musculus (Mouse).	Eukaryota; Metazoa; Chordata; Craniata; Vertebrata; Euteleostomi;Mammalia; Eutheria; Euarchontoglires; Glires; Rodentia; Myomorpha;Muroidea; Muridae; Murinae; Mus; Mus.	10090	mmu:56012	2140632000	3511315000	6627815000	4495547000	4486569000	4171518000
2622	2620	1400	P39447	0	6895	Tight junction protein ZO-1	Tjp1		ZO1_MOUSE Reviewed; 1745 AA.	Mus musculus (Mouse).	Eukaryota; Metazoa; Chordata; Craniata; Vertebrata; Euteleostomi;Mammalia; Eutheria; Euarchontoglires; Glires; Rodentia; Myomorpha;Muroidea; Muridae; Murinae; Mus; Mus.	10090	mmu:21872	44626800	65449300	19371300	30114300	16708700	94851500
736	0	2040	Q05816	0	4543	Fatty acid-binding protein, epidermal	Fabp5		FABP5_MOUSE Reviewed; 135 AA.	Mus musculus (Mouse).	Eukaryota; Metazoa; Chordata; Craniata; Vertebrata; Euteleostomi;Mammalia; Eutheria; Euarchontoglires; Glires; Rodentia; Myomorpha;Muroidea; Muridae; Murinae; Mus; Mus.	10090	mmu:16592	847574000	461713800	1105543000	788036300	1021463000	754600700
4467	4464	945	Q3UJP4	0	2597	T-complex protein 1 subunit gamma	Cct3		Q3UJP4_MOUSE Unreviewed; 545 AA.	Mus musculus (Mouse).	Eukaryota; Metazoa; Chordata; Craniata; Vertebrata; Euteleostomi;Mammalia; Eutheria; Euarchontoglires; Glires; Rodentia; Myomorpha;Muroidea; Muridae; Murinae; Mus; Mus.	10090		395571800	228254800	742280300	442310300	606743700	407896400
4790	0	880	O08553	0	3649	Dihydropyrimidinase-related protein 2	Dpysl2		DPYL2_MOUSE Reviewed; 572 AA.	Mus musculus (Mouse).	Eukaryota; Metazoa; Chordata; Craniata; Vertebrata; Euteleostomi;Mammalia; Eutheria; Euarchontoglires; Glires; Rodentia; Myomorpha;Muroidea; Muridae; Murinae; Mus; Mus.	10090	mmu:12934	28714580000	19124470000	41353010000	32263170000	34563730000	28110690000
4067	0	1026	P62334	0	5619	26S proteasome regulatory subunit 10B	Psmc6		PRS10_MOUSE Reviewed; 389 AA.	Mus musculus (Mouse).	Eukaryota; Metazoa; Chordata; Craniata; Vertebrata; Euteleostomi;Mammalia; Eutheria; Euarchontoglires; Glires; Rodentia; Myomorpha;Muroidea; Muridae; Murinae; Mus; Mus.	10090	mmu:67089	86008100	64132000	262408000	82763400	193669700	169927700
8585	8576	293	Q6TLW1	0	8269	Neuronal pentraxin 1.1 kb variant	Npcd		Q6TLW1_MOUSE Unreviewed; 372 AA.	Mus musculus (Mouse).	Eukaryota; Metazoa; Chordata; Craniata; Vertebrata; Euteleostomi;Mammalia; Eutheria; Euarchontoglires; Glires; Rodentia; Myomorpha;Muroidea; Muridae; Murinae; Mus; Mus.	10090	mmu:504193	293758400	254843200	44452200	244342400	100971300	283268800
8587	8576	293	Q6TLW0	0	8169	Neuronal pentraxin 1.4 kb variant	Npcd		Q6TLW0_MOUSE Unreviewed; 469 AA.	Mus musculus (Mouse).	Eukaryota; Metazoa; Chordata; Craniata; Vertebrata; Euteleostomi;Mammalia; Eutheria; Euarchontoglires; Glires; Rodentia; Myomorpha;Muroidea; Muridae; Murinae; Mus; Mus.	10090		293758400	254843200	44452200	244342400	100971300	283268800
8583	8576	293	Q6PD36	0	317	Nptxr protein	Nptxr		Q6PD36_MOUSE Unreviewed; 320 AA.	Mus musculus (Mouse).	Eukaryota; Metazoa; Chordata; Craniata; Vertebrata; Euteleostomi;Mammalia; Eutheria; Euarchontoglires; Glires; Rodentia; Myomorpha;Muroidea; Muridae; Murinae; Mus; Mus.	10090	mmu:73340	293758400	254843200	44452200	244342400	100971300	283268800
3692	3685	1118	Q9CXT8	0	6427	Mitochondrial-processing peptidase subunit beta	Pmpcb		MPPB_MOUSE Reviewed; 489 AA.	Mus musculus (Mouse).	Eukaryota; Metazoa; Chordata; Craniata; Vertebrata; Euteleostomi;Mammalia; Eutheria; Euarchontoglires; Glires; Rodentia; Myomorpha;Muroidea; Muridae; Murinae; Mus; Mus.	10090	mmu:73078	360817800	86782100	43752500	255890700	147222800	107999000
11125	11094	27	Q61696	0	1693	Heat shock 70 kDa protein 1A	Hspa1a		HS71A_MOUSE Reviewed; 641 AA.	Mus musculus (Mouse).	Eukaryota; Metazoa; Chordata; Craniata; Vertebrata; Euteleostomi;Mammalia; Eutheria; Euarchontoglires; Glires; Rodentia; Myomorpha;Muroidea; Muridae; Murinae; Mus; Mus.	10090	mmu:193740	173073000	1362622000	106149000	43175500	1235450000	149646900
11127	11094	27	P17879	0	2618	Heat shock 70 kDa protein 1B	Hspa1b		HS71B_MOUSE Reviewed; 642 AA.	Mus musculus (Mouse).	Eukaryota; Metazoa; Chordata; Craniata; Vertebrata; Euteleostomi;Mammalia; Eutheria; Euarchontoglires; Glires; Rodentia; Myomorpha;Muroidea; Muridae; Murinae; Mus; Mus.	10090	mmu:15511	173073000	1362622000	106149000	43175500	1235450000	149646900
11129	11094	27	P16627	0	6206	Heat shock 70 kDa protein 1-like	Hspa1l		HS71L_MOUSE Reviewed; 641 AA.	Mus musculus (Mouse).	Eukaryota; Metazoa; Chordata; Craniata; Vertebrata; Euteleostomi;Mammalia; Eutheria; Euarchontoglires; Glires; Rodentia; Myomorpha;Muroidea; Muridae; Murinae; Mus; Mus.	10090	mmu:15482	173073000	1362622000	106149000	43175500	1235450000	149646900
6742	6736	531	F8WHM4	0	2531	Ubiquitin-like protein 4A	Ubl4a		F8WHM4_MOUSE Unreviewed; 102 AA.	Mus musculus (Mouse).	Eukaryota; Metazoa; Chordata; Craniata; Vertebrata; Euteleostomi;Mammalia; Eutheria; Euarchontoglires; Glires; Rodentia; Myomorpha;Muroidea; Muridae; Murinae; Mus; Mus.	10090		62815200	38181600	119142000	64484500	88620900	83806000
11047	11045	32	P70414	0	48	Sodium/calcium exchanger 1	Slc8a1		NAC1_MOUSE Reviewed; 970 AA.	Mus musculus (Mouse).	Eukaryota; Metazoa; Chordata; Craniata; Vertebrata; Euteleostomi;Mammalia; Eutheria; Euarchontoglires; Glires; Rodentia; Myomorpha;Muroidea; Muridae; Murinae; Mus; Mus.	10090	mmu:20541	144502300	141372500	588850100	260299000	485855400	165079900
11045	0	32	Q27PY9	0	5400	Solute carrier family 8 sodium/calcium exchanger member 1 splicing variant 1.41	Slc8a1		Q27PY9_MOUSE Unreviewed; 664 AA.	Mus musculus (Mouse).	Eukaryota; Metazoa; Chordata; Craniata; Vertebrata; Euteleostomi;Mammalia; Eutheria; Euarchontoglires; Glires; Rodentia; Myomorpha;Muroidea; Muridae; Murinae; Mus; Mus.	10090		144502300	141372500	588850100	260299000	485855400	165079900
8189	0	345	Q8BFZ3	0	7153	Beta-actin-like protein 2	Actbl2		ACTBL_MOUSE Reviewed; 376 AA.	Mus musculus (Mouse).	Eukaryota; Metazoa; Chordata; Craniata; Vertebrata; Euteleostomi;Mammalia; Eutheria; Euarchontoglires; Glires; Rodentia; Myomorpha;Muroidea; Muridae; Murinae; Mus; Mus.	10090	mmu:238880	13323910000	35326130000	18500260000	22102070000	16097130000	32281290000
7491	0	429	Q80VP1	0	5877	Epsin-1	Epn1		EPN1_MOUSE Reviewed; 575 AA.	Mus musculus (Mouse).	Eukaryota; Metazoa; Chordata; Craniata; Vertebrata; Euteleostomi;Mammalia; Eutheria; Euarchontoglires; Glires; Rodentia; Myomorpha;Muroidea; Muridae; Murinae; Mus; Mus.	10090	mmu:13854	213465800	345794500	343388700	275221600	286326100	392759600
2120	0	1530	P45591	0	3973	Cofilin-2	Cfl2		COF2_MOUSE Reviewed; 166 AA.	Mus musculus (Mouse).	Eukaryota; Metazoa; Chordata; Craniata; Vertebrata; Euteleostomi;Mammalia; Eutheria; Euarchontoglires; Glires; Rodentia; Myomorpha;Muroidea; Muridae; Murinae; Mus; Mus.	10090	mmu:12632	434662000	315691400	323227000	383047700	485129600	220387500
6661	6653	543	P47753	0	7982	F-actin-capping protein subunit alpha-1	Capza1		CAZA1_MOUSE Reviewed; 286 AA.	Mus musculus (Mouse).	Eukaryota; Metazoa; Chordata; Craniata; Vertebrata; Euteleostomi;Mammalia; Eutheria; Euarchontoglires; Glires; Rodentia; Myomorpha;Muroidea; Muridae; Murinae; Mus; Mus.	10090	mmu:12340	482877500	212727400	392850300	404960000	399151900	345578200
6115	0	640	P63038	0	689	60 kDa heat shock protein, mitochondrial	Hspd1		CH60_MOUSE Reviewed; 573 AA.	Mus musculus (Mouse).	Eukaryota; Metazoa; Chordata; Craniata; Vertebrata; Euteleostomi;Mammalia; Eutheria; Euarchontoglires; Glires; Rodentia; Myomorpha;Muroidea; Muridae; Murinae; Mus; Mus.	10090	mmu:15510	11062500000	6703414000	7158990000	7227483000	9761945000	8929646000
6409	6408	587	P47809	0	602	Dual specificity mitogen-activated protein kinase kinase 4	Map2k4		MP2K4_MOUSE Reviewed; 397 AA.	Mus musculus (Mouse).	Eukaryota; Metazoa; Chordata; Craniata; Vertebrata; Euteleostomi;Mammalia; Eutheria; Euarchontoglires; Glires; Rodentia; Myomorpha;Muroidea; Muridae; Murinae; Mus; Mus.	10090	mmu:26398	209551600	216755500	212536700	221366200	235389000	203930600
4337	4335	967	Q2M4I8	0	2239	Ptpns1	Ptpns1		Q2M4I8_MOUSE Unreviewed; 509 AA.	Mus musculus (Mouse).	Eukaryota; Metazoa; Chordata; Craniata; Vertebrata; Euteleostomi;Mammalia; Eutheria; Euarchontoglires; Glires; Rodentia; Myomorpha;Muroidea; Muridae; Murinae; Mus; Mus.	10090		1477384000	1586419000	1519622000	1889684000	1765882000	1014158000
10087	0	130	Q9ET24	0	3123	Polyubiquitin-B	Ubb		UBB_MOUSE Reviewed; 305 AA.	Mus musculus (Mouse).	Eukaryota; Metazoa; Chordata; Craniata; Vertebrata; Euteleostomi;Mammalia; Eutheria; Euarchontoglires; Glires; Rodentia; Myomorpha;Muroidea; Muridae; Murinae; Mus; Mus.	10090	mmu:22187	3186404000	4415087000	3718581000	4104113000	3669505000	3967279000
10815	0	55	Q9JKK7	0	43	Tropomodulin-2	Tmod2		TMOD2_MOUSE Reviewed; 351 AA.	Mus musculus (Mouse).	Eukaryota; Metazoa; Chordata; Craniata; Vertebrata; Euteleostomi;Mammalia; Eutheria; Euarchontoglires; Glires; Rodentia; Myomorpha;Muroidea; Muridae; Murinae; Mus; Mus.	10090	mmu:50876	375131600	382575400	574647500	446973500	518287300	425101000
3461	0	1171	P63024	0	4986	Vesicle-associated membrane protein 3	Vamp3		VAMP3_MOUSE Reviewed; 103 AA.	Mus musculus (Mouse).	Eukaryota; Metazoa; Chordata; Craniata; Vertebrata; Euteleostomi;Mammalia; Eutheria; Euarchontoglires; Glires; Rodentia; Myomorpha;Muroidea; Muridae; Murinae; Mus; Mus.	10090	mmu:22319	4747758000	4407077000	2410835000	5163495000	2714232000	4188856000
2212	2210	1505	O35381	0	7289	Acidic leucine-rich nuclear phosphoprotein 32 family member A	Anp32a		AN32A_MOUSE Reviewed; 247 AA.	Mus musculus (Mouse).	Eukaryota; Metazoa; Chordata; Craniata; Vertebrata; Euteleostomi;Mammalia; Eutheria; Euarchontoglires; Glires; Rodentia; Myomorpha;Muroidea; Muridae; Murinae; Mus; Mus.	10090	mmu:11737	95603000	62096800	103868400	96836800	91623200	86995500
7403	7401	434	Q91W90	0	1168	Thioredoxin domain-containing protein 5	Txndc5		TXND5_MOUSE Reviewed; 417 AA.	Mus musculus (Mouse).	Eukaryota; Metazoa; Chordata; Craniata; Vertebrata; Euteleostomi;Mammalia; Eutheria; Euarchontoglires; Glires; Rodentia; Myomorpha;Muroidea; Muridae; Murinae; Mus; Mus.	10090	mmu:105245	23026800	112493000	343438600	108961600	241147200	154020100
9777	9776	168	Q3ULW0	0	3647	GTP-binding nuclear protein Ran	Ran		Q3ULW0_MOUSE Unreviewed; 216 AA.	Mus musculus (Mouse).	Eukaryota; Metazoa; Chordata; Craniata; Vertebrata; Euteleostomi;Mammalia; Eutheria; Euarchontoglires; Glires; Rodentia; Myomorpha;Muroidea; Muridae; Murinae; Mus; Mus.	10090		96778400	126363900	229561400	173598100	215128400	71676100
4451	0	946	Q6IRU5	0	6187	Clathrin light chain B	Cltb		CLCB_MOUSE Reviewed; 229 AA.	Mus musculus (Mouse).	Eukaryota; Metazoa; Chordata; Craniata; Vertebrata; Euteleostomi;Mammalia; Eutheria; Euarchontoglires; Glires; Rodentia; Myomorpha;Muroidea; Muridae; Murinae; Mus; Mus.	10090	mmu:74325	3014076000	3215568000	2080644000	2944867000	2949070000	2574385000
1273	0	1811	Q9CR98	0	4736	Protein FAM136A	Fam136a		F136A_MOUSE Reviewed; 138 AA.	Mus musculus (Mouse).	Eukaryota; Metazoa; Chordata; Craniata; Vertebrata; Euteleostomi;Mammalia; Eutheria; Euarchontoglires; Glires; Rodentia; Myomorpha;Muroidea; Muridae; Murinae; Mus; Mus.	10090	mmu:66488	133427500	85406200	60660000	137242700	75703100	76597700
10101	10087	130	E9Q9J0	0	1274	Ubiquitin-60S ribosomal protein L40	Uba52		E9Q9J0_MOUSE Unreviewed; 96 AA.	Mus musculus (Mouse).	Eukaryota; Metazoa; Chordata; Craniata; Vertebrata; Euteleostomi;Mammalia; Eutheria; Euarchontoglires; Glires; Rodentia; Myomorpha;Muroidea; Muridae; Murinae; Mus; Mus.	10090		3186404000	4415087000	3718581000	4104113000	3642156000	3967279000
10095	10087	130	Q9ET23	0	3122	Polyubiquitin-C	Ubc		UBC_MOUSE Reviewed; 734 AA.	Mus musculus (Mouse).	Eukaryota; Metazoa; Chordata; Craniata; Vertebrata; Euteleostomi;Mammalia; Eutheria; Euarchontoglires; Glires; Rodentia; Myomorpha;Muroidea; Muridae; Murinae; Mus; Mus.	10090	mmu:22190	3186404000	4415087000	3718581000	4104113000	3642156000	3967279000
6901	6899	502	B9EIU1	0	3402	Glutamyl-prolyl-tRNA synthetase	Eprs		B9EIU1_MOUSE Unreviewed; 1512 AA.	Mus musculus (Mouse).	Eukaryota; Metazoa; Chordata; Craniata; Vertebrata; Euteleostomi;Mammalia; Eutheria; Euarchontoglires; Glires; Rodentia; Myomorpha;Muroidea; Muridae; Murinae; Mus; Mus.	10090		14368900	96957900	135034300	80333000	126741900	38846300
2501	0	1430	W0TYI4	0	8191	T-complex protein 1	Tcp1		W0TYI4_MOUSE Unreviewed; 235 AA.	Mus musculus (Mouse).	Eukaryota; Metazoa; Chordata; Craniata; Vertebrata; Euteleostomi;Mammalia; Eutheria; Euarchontoglires; Glires; Rodentia; Myomorpha;Muroidea; Muridae; Murinae; Mus; Mus.	10090		505073500	376074300	559119800	582838100	410516800	535929000
212	0	2336	Q9DCJ5	0	6478	NADH dehydrogenase [ubiquinone] 1 alpha subcomplex subunit 8	Ndufa8		NDUA8_MOUSE Reviewed; 172 AA.	Mus musculus (Mouse).	Eukaryota; Metazoa; Chordata; Craniata; Vertebrata; Euteleostomi;Mammalia; Eutheria; Euarchontoglires; Glires; Rodentia; Myomorpha;Muroidea; Muridae; Murinae; Mus; Mus.	10090	mmu:68375	3122392000	2182914000	2737293000	2844861000	2989550000	2492720000
7596	0	418	Q9JIS5	0	399	Synaptic vesicle glycoprotein 2A	Sv2a		SV2A_MOUSE Reviewed; 742 AA.	Mus musculus (Mouse).	Eukaryota; Metazoa; Chordata; Craniata; Vertebrata; Euteleostomi;Mammalia; Eutheria; Euarchontoglires; Glires; Rodentia; Myomorpha;Muroidea; Muridae; Murinae; Mus; Mus.	10090	mmu:64051	3574245000	1958851000	2226965000	3135589000	2680976000	2214509000
1508	0	1727	Q9QZ23	0	6033	NFU1 iron-sulfur cluster scaffold homolog, mitochondrial	Nfu1		NFU1_MOUSE Reviewed; 255 AA.	Mus musculus (Mouse).	Eukaryota; Metazoa; Chordata; Craniata; Vertebrata; Euteleostomi;Mammalia; Eutheria; Euarchontoglires; Glires; Rodentia; Myomorpha;Muroidea; Muridae; Murinae; Mus; Mus.	10090	mmu:56748	487660600	407289500	639606100	525016600	570675100	506927500
1918	0	1596	Q9CQC7	0	1838	NADH dehydrogenase [ubiquinone] 1 beta subcomplex subunit 4	Ndufb4		NDUB4_MOUSE Reviewed; 129 AA.	Mus musculus (Mouse).	Eukaryota; Metazoa; Chordata; Craniata; Vertebrata; Euteleostomi;Mammalia; Eutheria; Euarchontoglires; Glires; Rodentia; Myomorpha;Muroidea; Muridae; Murinae; Mus; Mus.	10090	mmu:100041273	965104400	733388100	922374700	996512500	1004940000	689143500
261	260	2307	Q8R4H1	0	7409	TOM1-like protein 2	Tom1l2		TM1L2_MOUSE Reviewed; 507 AA.	Mus musculus (Mouse).	Eukaryota; Metazoa; Chordata; Craniata; Vertebrata; Euteleostomi;Mammalia; Eutheria; Euarchontoglires; Glires; Rodentia; Myomorpha;Muroidea; Muridae; Murinae; Mus; Mus.	10090	mmu:216810	151412300	150894100	292785000	271729300	100867000	281521900
4768	4766	887	Q9CQH3	0	7354	NADH dehydrogenase [ubiquinone] 1 beta subcomplex subunit 5, mitochondrial	Ndufb5		NDUB5_MOUSE Reviewed; 189 AA.	Mus musculus (Mouse).	Eukaryota; Metazoa; Chordata; Craniata; Vertebrata; Euteleostomi;Mammalia; Eutheria; Euarchontoglires; Glires; Rodentia; Myomorpha;Muroidea; Muridae; Murinae; Mus; Mus.	10090	mmu:66046	485695900	546347400	536392300	614558600	510724400	493973300
1781	0	1635	P14873	0	3170	Microtubule-associated protein 1B	Map1b		MAP1B_MOUSE Reviewed; 2464 AA.	Mus musculus (Mouse).	Eukaryota; Metazoa; Chordata; Craniata; Vertebrata; Euteleostomi;Mammalia; Eutheria; Euarchontoglires; Glires; Rodentia; Myomorpha;Muroidea; Muridae; Murinae; Mus; Mus.	10090	mmu:17755	6849716000	2904980000	4362602000	4131079000	5993456000	4375230000
3337	0	1206	Q9EQI8	0	1673	39S ribosomal protein L46, mitochondrial	Mrpl46		RM46_MOUSE Reviewed; 283 AA.	Mus musculus (Mouse).	Eukaryota; Metazoa; Chordata; Craniata; Vertebrata; Euteleostomi;Mammalia; Eutheria; Euarchontoglires; Glires; Rodentia; Myomorpha;Muroidea; Muridae; Murinae; Mus; Mus.	10090	mmu:67308	63684600	66673000	71984700	66092100	67370900	76682500
10088	0	130	Q9D8D9	0	3591	Ubiquitin-40S ribosomal protein S27a	Rps27a		RS27A_MOUSE Reviewed; 156 AA.	Mus musculus (Mouse).	Eukaryota; Metazoa; Chordata; Craniata; Vertebrata; Euteleostomi;Mammalia; Eutheria; Euarchontoglires; Glires; Rodentia; Myomorpha;Muroidea; Muridae; Murinae; Mus; Mus.	10090	mmu:78294	3282208000	4415087000	3718581000	4125719000	3642156000	3967279000
653	0	2083	P70441	0	4720	Na(+)/H(+) exchange regulatory cofactor NHE-RF1	Slc9a3r1		NHRF1_MOUSE Reviewed; 355 AA.	Mus musculus (Mouse).	Eukaryota; Metazoa; Chordata; Craniata; Vertebrata; Euteleostomi;Mammalia; Eutheria; Euarchontoglires; Glires; Rodentia; Myomorpha;Muroidea; Muridae; Murinae; Mus; Mus.	10090	mmu:26941	2134030000	1260769000	1841710000	1949585000	2014891000	1415844000
1034	0	1907	P12787	0	3854	Cytochrome c oxidase subunit 5A, mitochondrial	Cox5a		COX5A_MOUSE Reviewed; 146 AA.	Mus musculus (Mouse).	Eukaryota; Metazoa; Chordata; Craniata; Vertebrata; Euteleostomi;Mammalia; Eutheria; Euarchontoglires; Glires; Rodentia; Myomorpha;Muroidea; Muridae; Murinae; Mus; Mus.	10090	mmu:12858	3090682000	2066283000	2781588000	2331090000	2715019000	3262711000
2892	2891	1329	Q60631	0	1957	Growth factor receptor-bound protein 2	Grb2		GRB2_MOUSE Reviewed; 217 AA.	Mus musculus (Mouse).	Eukaryota; Metazoa; Chordata; Craniata; Vertebrata; Euteleostomi;Mammalia; Eutheria; Euarchontoglires; Glires; Rodentia; Myomorpha;Muroidea; Muridae; Murinae; Mus; Mus.	10090	mmu:14784	47387500	95570700	219404600	144793500	165165600	59832800
844	0	1985	Q3UPL0	0	8267	Protein transport protein Sec31A	Sec31a		SC31A_MOUSE Reviewed; 1230 AA.	Mus musculus (Mouse).	Eukaryota; Metazoa; Chordata; Craniata; Vertebrata; Euteleostomi;Mammalia; Eutheria; Euarchontoglires; Glires; Rodentia; Myomorpha;Muroidea; Muridae; Murinae; Mus; Mus.	10090	mmu:69162	60272300	57386300	154260000	93195600	102300000	91374000
5201	0	803	P28738	0	3318	Kinesin heavy chain isoform 5C	Kif5c		KIF5C_MOUSE Reviewed; 956 AA.	Mus musculus (Mouse).	Eukaryota; Metazoa; Chordata; Craniata; Vertebrata; Euteleostomi;Mammalia; Eutheria; Euarchontoglires; Glires; Rodentia; Myomorpha;Muroidea; Muridae; Murinae; Mus; Mus.	10090	mmu:16574	1218190000	1236946000	1287026000	967826800	1503268000	1348264000
5203	5201	803	Q8CHF1	0	4524	Kinesin-like protein	mKIAA0531		Q8CHF1_MOUSE Unreviewed; 987 AA.	Mus musculus (Mouse).	Eukaryota; Metazoa; Chordata; Craniata; Vertebrata; Euteleostomi;Mammalia; Eutheria; Euarchontoglires; Glires; Rodentia; Myomorpha;Muroidea; Muridae; Murinae; Mus; Mus.	10090		1218190000	1236946000	1287026000	967826800	1503268000	1348264000
1369	0	1771	P27773	0	3650	Protein disulfide-isomerase A3	Pdia3		PDIA3_MOUSE Reviewed; 505 AA.	Mus musculus (Mouse).	Eukaryota; Metazoa; Chordata; Craniata; Vertebrata; Euteleostomi;Mammalia; Eutheria; Euarchontoglires; Glires; Rodentia; Myomorpha;Muroidea; Muridae; Murinae; Mus; Mus.	10090	mmu:14827	6603707000	5960592000	8196892000	7486299000	7955966000	5821602000
1271	0	1812	Q91V12	0	7557	Cytosolic acyl coenzyme A thioester hydrolase	Acot7		BACH_MOUSE Reviewed; 381 AA.	Mus musculus (Mouse).	Eukaryota; Metazoa; Chordata; Craniata; Vertebrata; Euteleostomi;Mammalia; Eutheria; Euarchontoglires; Glires; Rodentia; Myomorpha;Muroidea; Muridae; Murinae; Mus; Mus.	10090	mmu:70025	877657900	783622700	767163800	962919400	755406000	783510400
7828	0	384	A0A1L1SS27	0	599	60S ribosomal protein L29	Rpl29		A0A1L1SS27_MOUSE Unreviewed; 140 AA.	Mus musculus (Mouse).	Eukaryota; Metazoa; Chordata; Craniata; Vertebrata; Euteleostomi;Mammalia; Eutheria; Euarchontoglires; Glires; Rodentia; Myomorpha;Muroidea; Muridae; Murinae; Mus; Mus.	10090		875750100	820506400	1045074000	1072578000	1031426000	689270200
4760	0	890	Q7TSJ2	0	7494	Microtubule-associated protein 6	Map6		MAP6_MOUSE Reviewed; 906 AA.	Mus musculus (Mouse).	Eukaryota; Metazoa; Chordata; Craniata; Vertebrata; Euteleostomi;Mammalia; Eutheria; Euarchontoglires; Glires; Rodentia; Myomorpha;Muroidea; Muridae; Murinae; Mus; Mus.	10090	mmu:17760	1323342000	1543627000	1086799000	1238215000	1313332000	1479614000
7370	7369	438	Q76MZ3	0	7979	Serine/threonine-protein phosphatase 2A 65 kDa regulatory subunit A alpha isoform	Ppp2r1a		2AAA_MOUSE Reviewed; 589 AA.	Mus musculus (Mouse).	Eukaryota; Metazoa; Chordata; Craniata; Vertebrata; Euteleostomi;Mammalia; Eutheria; Euarchontoglires; Glires; Rodentia; Myomorpha;Muroidea; Muridae; Murinae; Mus; Mus.	10090	mmu:51792	2350954000	1895752000	3865657000	2843811000	2905021000	2720642000
1201	1200	1837	P62264	0	6857	40S ribosomal protein S14	Rps14		RS14_MOUSE Reviewed; 151 AA.	Mus musculus (Mouse).	Eukaryota; Metazoa; Chordata; Craniata; Vertebrata; Euteleostomi;Mammalia; Eutheria; Euarchontoglires; Glires; Rodentia; Myomorpha;Muroidea; Muridae; Murinae; Mus; Mus.	10090	mmu:20044	342005900	160220900	102578400	171720200	263658900	165976300
1457	0	1746	P31786	0	3601	Acyl-CoA-binding protein	Dbi		ACBP_MOUSE Reviewed; 87 AA.	Mus musculus (Mouse).	Eukaryota; Metazoa; Chordata; Craniata; Vertebrata; Euteleostomi;Mammalia; Eutheria; Euarchontoglires; Glires; Rodentia; Myomorpha;Muroidea; Muridae; Murinae; Mus; Mus.	10090	mmu:13167	3874220000	4182114000	3785365000	3770918000	3693836000	4729392000
10317	0	100	P28660	0	5708	Nck-associated protein 1	Nckap1		NCKP1_MOUSE Reviewed; 1128 AA.	Mus musculus (Mouse).	Eukaryota; Metazoa; Chordata; Craniata; Vertebrata; Euteleostomi;Mammalia; Eutheria; Euarchontoglires; Glires; Rodentia; Myomorpha;Muroidea; Muridae; Murinae; Mus; Mus.	10090	mmu:50884	251979400	105598900	513967700	397153200	352489300	155440800
3848	0	1082	Q9EQ20	0	2462	Methylmalonate-semialdehyde dehydrogenase [acylating], mitochondrial	Aldh6a1		MMSA_MOUSE Reviewed; 535 AA.	Mus musculus (Mouse).	Eukaryota; Metazoa; Chordata; Craniata; Vertebrata; Euteleostomi;Mammalia; Eutheria; Euarchontoglires; Glires; Rodentia; Myomorpha;Muroidea; Muridae; Murinae; Mus; Mus.	10090	mmu:104776	217001600	329390300	312709300	318584100	214366800	361671200
9642	9628	174	D1FNM9	0	3883	Calcium-transporting ATPase	Atp2b4		D1FNM9_MOUSE Unreviewed; 1205 AA.	Mus musculus (Mouse).	Eukaryota; Metazoa; Chordata; Craniata; Vertebrata; Euteleostomi;Mammalia; Eutheria; Euarchontoglires; Glires; Rodentia; Myomorpha;Muroidea; Muridae; Murinae; Mus; Mus.	10090	mmu:381290	6204262000	5977647000	5438100000	6697590000	5840943000	5339634000
9643	9628	174	Q6Q477	0	6773	Plasma membrane calcium-transporting ATPase 4	Atp2b4		AT2B4_MOUSE Reviewed; 1205 AA.	Mus musculus (Mouse).	Eukaryota; Metazoa; Chordata; Craniata; Vertebrata; Euteleostomi;Mammalia; Eutheria; Euarchontoglires; Glires; Rodentia; Myomorpha;Muroidea; Muridae; Murinae; Mus; Mus.	10090	mmu:381290	6204262000	5977647000	5438100000	6697590000	5840943000	5339634000
2182	2180	1514	P20444	0	7986	Protein kinase C alpha type	Prkca		KPCA_MOUSE Reviewed; 672 AA.	Mus musculus (Mouse).	Eukaryota; Metazoa; Chordata; Craniata; Vertebrata; Euteleostomi;Mammalia; Eutheria; Euarchontoglires; Glires; Rodentia; Myomorpha;Muroidea; Muridae; Murinae; Mus; Mus.	10090	mmu:18750	219391900	362626200	266317700	404046000	95518200	398583400
3458	0	1171	P63044	0	5296	Vesicle-associated membrane protein 2	Vamp2		VAMP2_MOUSE Reviewed; 116 AA.	Mus musculus (Mouse).	Eukaryota; Metazoa; Chordata; Craniata; Vertebrata; Euteleostomi;Mammalia; Eutheria; Euarchontoglires; Glires; Rodentia; Myomorpha;Muroidea; Muridae; Murinae; Mus; Mus.	10090	mmu:22318	5755997000	5340812000	4174363000	6443938000	3991161000	5228952000
337	336	2259	O54988	0	6328	STE20-like serine/threonine-protein kinase	Slk		SLK_MOUSE Reviewed; 1233 AA.	Mus musculus (Mouse).	Eukaryota; Metazoa; Chordata; Craniata; Vertebrata; Euteleostomi;Mammalia; Eutheria; Euarchontoglires; Glires; Rodentia; Myomorpha;Muroidea; Muridae; Murinae; Mus; Mus.	10090	mmu:20874	83273200	62494000	85553400	132011800	66886300	36057400
8176	8145	345	Q61272	0	6751	Alpha-actin (Aa 40-375)	Acta1		Q61272_MOUSE Unreviewed; 336 AA.	Mus musculus (Mouse).	Eukaryota; Metazoa; Chordata; Craniata; Vertebrata; Euteleostomi;Mammalia; Eutheria; Euarchontoglires; Glires; Rodentia; Myomorpha;Muroidea; Muridae; Murinae; Mus; Mus.	10090		27648920000	45107310000	32108510000	34877260000	28603720000	43740680000
2796	2795	1353	P21460	0	4081	Cystatin-C	Cst3		CYTC_MOUSE Reviewed; 140 AA.	Mus musculus (Mouse).	Eukaryota; Metazoa; Chordata; Craniata; Vertebrata; Euteleostomi;Mammalia; Eutheria; Euarchontoglires; Glires; Rodentia; Myomorpha;Muroidea; Muridae; Murinae; Mus; Mus.	10090	mmu:13010	418871900	193283800	338994200	320818400	348447300	305781300
3434	0	1177	Q9QXS6	0	6702	Drebrin	Dbn1		DREB_MOUSE Reviewed; 706 AA.	Mus musculus (Mouse).	Eukaryota; Metazoa; Chordata; Craniata; Vertebrata; Euteleostomi;Mammalia; Eutheria; Euarchontoglires; Glires; Rodentia; Myomorpha;Muroidea; Muridae; Murinae; Mus; Mus.	10090	mmu:56320	2947193000	2525600000	2991914000	2949297000	3015911000	2618887000
4208	4206	997	Q80Z24	0	4942	Neuronal growth regulator 1	Negr1		NEGR1_MOUSE Reviewed; 348 AA.	Mus musculus (Mouse).	Eukaryota; Metazoa; Chordata; Craniata; Vertebrata; Euteleostomi;Mammalia; Eutheria; Euarchontoglires; Glires; Rodentia; Myomorpha;Muroidea; Muridae; Murinae; Mus; Mus.	10090	mmu:320840	630013500	634378200	1033565000	876619000	797309000	679488000
4236	0	991	Q9WUM4	0	3539	Coronin-1C	Coro1c		COR1C_MOUSE Reviewed; 474 AA.	Mus musculus (Mouse).	Eukaryota; Metazoa; Chordata; Craniata; Vertebrata; Euteleostomi;Mammalia; Eutheria; Euarchontoglires; Glires; Rodentia; Myomorpha;Muroidea; Muridae; Murinae; Mus; Mus.	10090	mmu:23790	802012500	1310065000	1590819000	1425932000	1559415000	676414500
2179	0	1514	P68404	0	2468	Protein kinase C beta type	Prkcb		KPCB_MOUSE Reviewed; 671 AA.	Mus musculus (Mouse).	Eukaryota; Metazoa; Chordata; Craniata; Vertebrata; Euteleostomi;Mammalia; Eutheria; Euarchontoglires; Glires; Rodentia; Myomorpha;Muroidea; Muridae; Murinae; Mus; Mus.	10090	mmu:18751	603394400	869347600	1371695000	1054096000	900124600	986416700
1908	0	1599	A2AHC3	0	5936	Calmodulin-regulated spectrin-associated protein 1	Camsap1		CAMP1_MOUSE Reviewed; 1581 AA.	Mus musculus (Mouse).	Eukaryota; Metazoa; Chordata; Craniata; Vertebrata; Euteleostomi;Mammalia; Eutheria; Euarchontoglires; Glires; Rodentia; Myomorpha;Muroidea; Muridae; Murinae; Mus; Mus.	10090	mmu:227634	24573300	58696400	117952000	54440600	82346700	70069200
4789	4787	881	A9CYP7	0	1057	RNA granule protein 105	rng105		A9CYP7_MOUSE Unreviewed; 70 AA.	Mus musculus (Mouse).	Eukaryota; Metazoa; Chordata; Craniata; Vertebrata; Euteleostomi;Mammalia; Eutheria; Euarchontoglires; Glires; Rodentia; Myomorpha;Muroidea; Muridae; Murinae; Mus; Mus.	10090		76481200	60373600	57227000	65136000	74215400	54591000
2982	2981	1304	Q80WL7	0	2004	MAP kinase-activating death domain protein	Madd		MADD_MOUSE Reviewed; 1577 AA.	Mus musculus (Mouse).	Eukaryota; Metazoa; Chordata; Craniata; Vertebrata; Euteleostomi;Mammalia; Eutheria; Euarchontoglires; Glires; Rodentia; Myomorpha;Muroidea; Muridae; Murinae; Mus; Mus.	10090	mmu:228355	228589400	260176100	306612400	279819100	255255200	276669500
5671	5670	713	Q8BLQ9	0	7277	Cell adhesion molecule 2	Cadm2		CADM2_MOUSE Reviewed; 435 AA.	Mus musculus (Mouse).	Eukaryota; Metazoa; Chordata; Craniata; Vertebrata; Euteleostomi;Mammalia; Eutheria; Euarchontoglires; Glires; Rodentia; Myomorpha;Muroidea; Muridae; Murinae; Mus; Mus.	10090	mmu:239857	2543242000	1238171000	2622256000	2357196000	2678707000	1416491000
4338	4335	967	Q9WTN4	0	3920	Tyrosine-protein phosphatase non-receptor type substrate 1	Sirpa		SHPS1_MOUSE Reviewed; 513 AA.	Mus musculus (Mouse).	Eukaryota; Metazoa; Chordata; Craniata; Vertebrata; Euteleostomi;Mammalia; Eutheria; Euarchontoglires; Glires; Rodentia; Myomorpha;Muroidea; Muridae; Murinae; Mus; Mus.	10090	mmu:19261	1565592000	1519297000	1548710000	1889684000	1765882000	917801500
1214	1212	1834	Q8K2K6	0	1099	Arf-GAP domain and FG repeat-containing protein 1	Agfg1		AGFG1_MOUSE Reviewed; 561 AA.	Mus musculus (Mouse).	Eukaryota; Metazoa; Chordata; Craniata; Vertebrata; Euteleostomi;Mammalia; Eutheria; Euarchontoglires; Glires; Rodentia; Myomorpha;Muroidea; Muridae; Murinae; Mus; Mus.	10090	mmu:15463	145961100	122728900	123216900	132676800	119344800	147166200
63	0	2451	Q9QYR6	0	7492	Microtubule-associated protein 1A	Map1a		MAP1A_MOUSE Reviewed; 2776 AA.	Mus musculus (Mouse).	Eukaryota; Metazoa; Chordata; Craniata; Vertebrata; Euteleostomi;Mammalia; Eutheria; Euarchontoglires; Glires; Rodentia; Myomorpha;Muroidea; Muridae; Murinae; Mus; Mus.	10090	mmu:17754	10483370000	8277419000	8356114000	9563676000	10470130000	6837739000
170	0	2367	Q9CPQ1	0	7596	Cytochrome c oxidase subunit 6C	Cox6c		COX6C_MOUSE Reviewed; 76 AA.	Mus musculus (Mouse).	Eukaryota; Metazoa; Chordata; Craniata; Vertebrata; Euteleostomi;Mammalia; Eutheria; Euarchontoglires; Glires; Rodentia; Myomorpha;Muroidea; Muridae; Murinae; Mus; Mus.	10090	mmu:12864	8760639000	5772839000	7239079000	7369381000	6829866000	8050039000
10779	10773	61	Q3UA23	0	5468	Protein disulfide-isomerase	P4hb		Q3UA23_MOUSE Unreviewed; 509 AA.	Mus musculus (Mouse).	Eukaryota; Metazoa; Chordata; Craniata; Vertebrata; Euteleostomi;Mammalia; Eutheria; Euarchontoglires; Glires; Rodentia; Myomorpha;Muroidea; Muridae; Murinae; Mus; Mus.	10090		715370500	1379811000	2300281000	2058333000	929451700	1619332000
8510	0	304	P68372	0	6634	Tubulin beta-4B chain	Tubb4b		TBB4B_MOUSE Reviewed; 445 AA.	Mus musculus (Mouse).	Eukaryota; Metazoa; Chordata; Craniata; Vertebrata; Euteleostomi;Mammalia; Eutheria; Euarchontoglires; Glires; Rodentia; Myomorpha;Muroidea; Muridae; Murinae; Mus; Mus.	10090	mmu:227613	27018890000	18735630000	52613960000	34824130000	35812190000	30825900000
1529	1528	1720	Q8CAA7	0	3114	Glucose 1,6-bisphosphate synthase	Pgm2l1		PGM2L_MOUSE Reviewed; 621 AA.	Mus musculus (Mouse).	Eukaryota; Metazoa; Chordata; Craniata; Vertebrata; Euteleostomi;Mammalia; Eutheria; Euarchontoglires; Glires; Rodentia; Myomorpha;Muroidea; Muridae; Murinae; Mus; Mus.	10090	mmu:70974	122021700	106399000	186142800	155570400	127057700	143490600
2533	0	1424	Q9D061	0	2184	Acyl-CoA-binding domain-containing protein 6	Acbd6		ACBD6_MOUSE Reviewed; 282 AA.	Mus musculus (Mouse).	Eukaryota; Metazoa; Chordata; Craniata; Vertebrata; Euteleostomi;Mammalia; Eutheria; Euarchontoglires; Glires; Rodentia; Myomorpha;Muroidea; Muridae; Murinae; Mus; Mus.	10090	mmu:72482	57610600	65049900	54634000	43695900	53432100	83409700
6900	6899	502	I7ENE7	0	5628	Ubiquitin carboxyl-terminal hydrolase	Uchl1		I7ENE7_MOUSE Unreviewed; 147 AA.	Mus musculus (Mouse).	Eukaryota; Metazoa; Chordata; Craniata; Vertebrata; Euteleostomi;Mammalia; Eutheria; Euarchontoglires; Glires; Rodentia; Myomorpha;Muroidea; Muridae; Murinae; Mus; Mus.	10090		2747327000	1998791000	4269402000	3511446000	3017331000	2683017000
4889	4884	860	Q8C5K4	0	3513	Microtubule-associated protein	Mapt		Q8C5K4_MOUSE Unreviewed; 192 AA.	Mus musculus (Mouse).	Eukaryota; Metazoa; Chordata; Craniata; Vertebrata; Euteleostomi;Mammalia; Eutheria; Euarchontoglires; Glires; Rodentia; Myomorpha;Muroidea; Muridae; Murinae; Mus; Mus.	10090		11779460000	13863210000	9579820000	10509350000	13120290000	10929610000
5798	0	692	Q9WV34	0	8221	MAGUK p55 subfamily member 2	Mpp2		MPP2_MOUSE Reviewed; 552 AA.	Mus musculus (Mouse).	Eukaryota; Metazoa; Chordata; Craniata; Vertebrata; Euteleostomi;Mammalia; Eutheria; Euarchontoglires; Glires; Rodentia; Myomorpha;Muroidea; Muridae; Murinae; Mus; Mus.	10090	mmu:50997	336325900	403157200	598811700	541982900	368362500	461821200
3053	0	1281	Q9CTE3	0	2849	Reticulon-4	Rtn4		RTN4_MOUSE Reviewed; 1162 AA.	Mus musculus (Mouse).	Eukaryota; Metazoa; Chordata; Craniata; Vertebrata; Euteleostomi;Mammalia; Eutheria; Euarchontoglires; Glires; Rodentia; Myomorpha;Muroidea; Muridae; Murinae; Mus; Mus.	10090	mmu:68585	3584290000	2826697000	2817705000	3054341000	3148614000	3030432000
3182	3179	1246	Q4KL64	0	5744	RNA and export factor binding protein 2	Alyref2		Q4KL64_MOUSE Unreviewed; 218 AA.	Mus musculus (Mouse).	Eukaryota; Metazoa; Chordata; Craniata; Vertebrata; Euteleostomi;Mammalia; Eutheria; Euarchontoglires; Glires; Rodentia; Myomorpha;Muroidea; Muridae; Murinae; Mus; Mus.	10090		335677000	289490000	290089000	364260000	358654000	170465000
3180	3179	1246	D9J342	0	1940	RNA and export factor binding protein 2	Refbp2		D9J342_MOUSE Unreviewed; 218 AA.	Mus musculus (Mouse).	Eukaryota; Metazoa; Chordata; Craniata; Vertebrata; Euteleostomi;Mammalia; Eutheria; Euarchontoglires; Glires; Rodentia; Myomorpha;Muroidea; Muridae; Murinae; Mus; Mus.	10090		335677000	289490000	290089000	364260000	358654000	170465000
9436	0	197	O08539	0	3351	Myc box-dependent-interacting protein 1	Bin1		BIN1_MOUSE Reviewed; 588 AA.	Mus musculus (Mouse).	Eukaryota; Metazoa; Chordata; Craniata; Vertebrata; Euteleostomi;Mammalia; Eutheria; Euarchontoglires; Glires; Rodentia; Myomorpha;Muroidea; Muridae; Murinae; Mus; Mus.	10090	mmu:30948	3564162000	5825075000	5506233000	4953521000	5031670000	4833863000
7999	7996	369	Q3V1Z5	0	7398	40S ribosomal protein S4	Rps4l		Q3V1Z5_MOUSE Unreviewed; 262 AA.	Mus musculus (Mouse).	Eukaryota; Metazoa; Chordata; Craniata; Vertebrata; Euteleostomi;Mammalia; Eutheria; Euarchontoglires; Glires; Rodentia; Myomorpha;Muroidea; Muridae; Murinae; Mus; Mus.	10090		181594000	218249200	308031700	95514000	244465700	390839400
4248	4247	990	P70404	0	4370	Isocitrate dehydrogenase [NAD] subunit gamma 1, mitochondrial	Idh3g		IDHG1_MOUSE Reviewed; 393 AA.	Mus musculus (Mouse).	Eukaryota; Metazoa; Chordata; Craniata; Vertebrata; Euteleostomi;Mammalia; Eutheria; Euarchontoglires; Glires; Rodentia; Myomorpha;Muroidea; Muridae; Murinae; Mus; Mus.	10090	mmu:15929	574661200	109822400	833171500	783747700	300137800	542269700
5835	0	685	Q9DCX2	0	752	ATP synthase subunit d, mitochondrial	Atp5h		ATP5H_MOUSE Reviewed; 161 AA.	Mus musculus (Mouse).	Eukaryota; Metazoa; Chordata; Craniata; Vertebrata; Euteleostomi;Mammalia; Eutheria; Euarchontoglires; Glires; Rodentia; Myomorpha;Muroidea; Muridae; Murinae; Mus; Mus.	10090	mmu:71679	7581423000	5892379000	8803924000	7390304000	7284906000	7953163000
6832	0	513	Q64010	0	3277	Adapter molecule crk	Crk		CRK_MOUSE Reviewed; 304 AA.	Mus musculus (Mouse).	Eukaryota; Metazoa; Chordata; Craniata; Vertebrata; Euteleostomi;Mammalia; Eutheria; Euarchontoglires; Glires; Rodentia; Myomorpha;Muroidea; Muridae; Murinae; Mus; Mus.	10090	mmu:12928	96764800	120068600	162669600	99399100	126185100	160945700
6836	6832	513	Q91VM1	0	8020	V-crk sarcoma virus CT10 oncogene homolog (Avian)	Crk		Q91VM1_MOUSE Unreviewed; 304 AA.	Mus musculus (Mouse).	Eukaryota; Metazoa; Chordata; Craniata; Vertebrata; Euteleostomi;Mammalia; Eutheria; Euarchontoglires; Glires; Rodentia; Myomorpha;Muroidea; Muridae; Murinae; Mus; Mus.	10090		96764800	120068600	162669600	99399100	126185100	160945700
9865	0	157	Q61598	0	4777	Rab GDP dissociation inhibitor beta	Gdi2		GDIB_MOUSE Reviewed; 445 AA.	Mus musculus (Mouse).	Eukaryota; Metazoa; Chordata; Craniata; Vertebrata; Euteleostomi;Mammalia; Eutheria; Euarchontoglires; Glires; Rodentia; Myomorpha;Muroidea; Muridae; Murinae; Mus; Mus.	10090	mmu:14569	1588130000	1349721000	2542794000	1976126000	2002424000	1546471000
9197	9178	235	O88741	0	5099	Ganglioside-induced differentiation-associated protein 1	Gdap1		GDAP1_MOUSE Reviewed; 358 AA.	Mus musculus (Mouse).	Eukaryota; Metazoa; Chordata; Craniata; Vertebrata; Euteleostomi;Mammalia; Eutheria; Euarchontoglires; Glires; Rodentia; Myomorpha;Muroidea; Muridae; Murinae; Mus; Mus.	10090	mmu:14545	173327400	146320500	219598000	196270700	173534000	176073400
9209	9178	235	B9EIH9	0	5967	Predicted gene, ENSMUSG00000056133	Gm9992		B9EIH9_MOUSE Unreviewed; 458 AA.	Mus musculus (Mouse).	Eukaryota; Metazoa; Chordata; Craniata; Vertebrata; Euteleostomi;Mammalia; Eutheria; Euarchontoglires; Glires; Rodentia; Myomorpha;Muroidea; Muridae; Murinae; Mus; Mus.	10090		173327400	146320500	219598000	196270700	173534000	176073400
9215	9178	235	Q7M6Y6	0	7137	Maestro heat-like repeat-containing protein family member 2B	Mroh2b		MRO2B_MOUSE Reviewed; 1581 AA.	Mus musculus (Mouse).	Eukaryota; Metazoa; Chordata; Craniata; Vertebrata; Euteleostomi;Mammalia; Eutheria; Euarchontoglires; Glires; Rodentia; Myomorpha;Muroidea; Muridae; Murinae; Mus; Mus.	10090	mmu:223825	173327400	146320500	219598000	196270700	173534000	176073400
9210	9178	235	Q710D3	0	8050	Protein unc-93 homolog A	Unc93a		UN93A_MOUSE Reviewed; 458 AA.	Mus musculus (Mouse).	Eukaryota; Metazoa; Chordata; Craniata; Vertebrata; Euteleostomi;Mammalia; Eutheria; Euarchontoglires; Glires; Rodentia; Myomorpha;Muroidea; Muridae; Murinae; Mus; Mus.	10090	mmu:381058	173327400	146320500	219598000	196270700	173534000	176073400
9225	0	231	B2RSE4	0	6842	Bromodomain containing 4	Brd4		B2RSE4_MOUSE Unreviewed; 723 AA.	Mus musculus (Mouse).	Eukaryota; Metazoa; Chordata; Craniata; Vertebrata; Euteleostomi;Mammalia; Eutheria; Euarchontoglires; Glires; Rodentia; Myomorpha;Muroidea; Muridae; Murinae; Mus; Mus.	10090		213190000	185937000	109737000	201423000	161501000	135874000
4035	4032	1034	Q3UPW0	0	7797	Phosphoinositide phospholipase C	Plcb1		Q3UPW0_MOUSE Unreviewed; 558 AA.	Mus musculus (Mouse).	Eukaryota; Metazoa; Chordata; Craniata; Vertebrata; Euteleostomi;Mammalia; Eutheria; Euarchontoglires; Glires; Rodentia; Myomorpha;Muroidea; Muridae; Murinae; Mus; Mus.	10090	mmu:18795	312926600	75395200	193071900	103598700	353287800	99535200
4628	0	917	Q9CZX8	0	4324	40S ribosomal protein S19	Rps19		RS19_MOUSE Reviewed; 145 AA.	Mus musculus (Mouse).	Eukaryota; Metazoa; Chordata; Craniata; Vertebrata; Euteleostomi;Mammalia; Eutheria; Euarchontoglires; Glires; Rodentia; Myomorpha;Muroidea; Muridae; Murinae; Mus; Mus.	10090	mmu:20085	355876600	266585500	457673100	346679200	499130100	209903900
3098	0	1269	Q3U774	0	2621	ATP synthase subunit beta, mitochondrial	Atp5b		ATPB_MOUSE Reviewed; 529 AA.	Mus musculus (Mouse).	Eukaryota; Metazoa; Chordata; Craniata; Vertebrata; Euteleostomi;Mammalia; Eutheria; Euarchontoglires; Glires; Rodentia; Myomorpha;Muroidea; Muridae; Murinae; Mus; Mus.	10090	mmu:11947	27477820000	15267730000	15507490000	23220080000	18862460000	15857530000
621	620	2101	P62996	0	4813	Transformer-2 protein homolog beta	Tra2b		TRA2B_MOUSE Reviewed; 288 AA.	Mus musculus (Mouse).	Eukaryota; Metazoa; Chordata; Craniata; Vertebrata; Euteleostomi;Mammalia; Eutheria; Euarchontoglires; Glires; Rodentia; Myomorpha;Muroidea; Muridae; Murinae; Mus; Mus.	10090	mmu:20462	195471500	120214400	114264900	128779700	125865900	180920700
9283	9281	221	P14685	0	5132	26S proteasome non-ATPase regulatory subunit 3	Psmd3		PSMD3_MOUSE Reviewed; 530 AA.	Mus musculus (Mouse).	Eukaryota; Metazoa; Chordata; Craniata; Vertebrata; Euteleostomi;Mammalia; Eutheria; Euarchontoglires; Glires; Rodentia; Myomorpha;Muroidea; Muridae; Murinae; Mus; Mus.	10090	mmu:22123	64684500	128390300	263165800	102609000	186239000	173594800
7089	0	479	P50518	0	234	V-type proton ATPase subunit E 1	Atp6v1e1		VATE1_MOUSE Reviewed; 226 AA.	Mus musculus (Mouse).	Eukaryota; Metazoa; Chordata; Craniata; Vertebrata; Euteleostomi;Mammalia; Eutheria; Euarchontoglires; Glires; Rodentia; Myomorpha;Muroidea; Muridae; Murinae; Mus; Mus.	10090	mmu:11973	2012451000	2641840000	3664890000	3157699000	2317246000	2988785000
11265	11250	12	D0VYV7	0	6733	Erythrocyte protein band 4.1-like 3 isoform C	Epb41l3		D0VYV7_MOUSE Unreviewed; 812 AA.	Mus musculus (Mouse).	Eukaryota; Metazoa; Chordata; Craniata; Vertebrata; Euteleostomi;Mammalia; Eutheria; Euarchontoglires; Glires; Rodentia; Myomorpha;Muroidea; Muridae; Murinae; Mus; Mus.	10090		1760687000	1280739000	1760394000	1556569000	1490036000	1822983000
481	480	2179	P63046	0	5297	Sulfotransferase 4A1	Sult4a1		ST4A1_MOUSE Reviewed; 284 AA.	Mus musculus (Mouse).	Eukaryota; Metazoa; Chordata; Craniata; Vertebrata; Euteleostomi;Mammalia; Eutheria; Euarchontoglires; Glires; Rodentia; Myomorpha;Muroidea; Muridae; Murinae; Mus; Mus.	10090	mmu:29859	40913000	42403900	85380400	54768300	56733100	60543100
9136	9131	240	Q7TSA7	0	1698	Ppp1r9a protein	Ppp1r9a		Q7TSA7_MOUSE Unreviewed; 969 AA.	Mus musculus (Mouse).	Eukaryota; Metazoa; Chordata; Craniata; Vertebrata; Euteleostomi;Mammalia; Eutheria; Euarchontoglires; Glires; Rodentia; Myomorpha;Muroidea; Muridae; Murinae; Mus; Mus.	10090		308327500	2718615000	296003000	3025752000	60305600	29262700
7601	7600	417	P63318	0	2128	Protein kinase C gamma type	Prkcg		KPCG_MOUSE Reviewed; 697 AA.	Mus musculus (Mouse).	Eukaryota; Metazoa; Chordata; Craniata; Vertebrata; Euteleostomi;Mammalia; Eutheria; Euarchontoglires; Glires; Rodentia; Myomorpha;Muroidea; Muridae; Murinae; Mus; Mus.	10090	mmu:18752	1136399000	1360147000	1506860000	1552271000	1288398000	1134391000
604	0	2110	Q9D1E6	0	4865	Tubulin-folding cofactor B	Tbcb		TBCB_MOUSE Reviewed; 244 AA.	Mus musculus (Mouse).	Eukaryota; Metazoa; Chordata; Craniata; Vertebrata; Euteleostomi;Mammalia; Eutheria; Euarchontoglires; Glires; Rodentia; Myomorpha;Muroidea; Muridae; Murinae; Mus; Mus.	10090	mmu:66411	26573100	35189400	169136100	32542800	137583600	59103400
9229	0	230	Q6PDM2	0	205	Serine/arginine-rich splicing factor 1	Srsf1		SRSF1_MOUSE Reviewed; 248 AA.	Mus musculus (Mouse).	Eukaryota; Metazoa; Chordata; Craniata; Vertebrata; Euteleostomi;Mammalia; Eutheria; Euarchontoglires; Glires; Rodentia; Myomorpha;Muroidea; Muridae; Murinae; Mus; Mus.	10090	mmu:110809	859769900	525535200	574611800	614680600	719941900	603713200
1475	1474	1741	Q6PBG3	0	3708	Cytochrome c, testis	Cyct		Q6PBG3_MOUSE Unreviewed; 105 AA.	Mus musculus (Mouse).	Eukaryota; Metazoa; Chordata; Craniata; Vertebrata; Euteleostomi;Mammalia; Eutheria; Euarchontoglires; Glires; Rodentia; Myomorpha;Muroidea; Muridae; Murinae; Mus; Mus.	10090		96483100	80074300	215857700	192313200	113014500	95583100
3645	3644	1130	P63321	0	7565	Ras-related protein Ral-A	Rala		RALA_MOUSE Reviewed; 206 AA.	Mus musculus (Mouse).	Eukaryota; Metazoa; Chordata; Craniata; Vertebrata; Euteleostomi;Mammalia; Eutheria; Euarchontoglires; Glires; Rodentia; Myomorpha;Muroidea; Muridae; Murinae; Mus; Mus.	10090	mmu:56044	616662900	427450600	869414800	632203100	564681000	769784800
4319	0	973	Q99JY8	0	1201	Phospholipid phosphatase 3	Plpp3		PLPP3_MOUSE Reviewed; 312 AA.	Mus musculus (Mouse).	Eukaryota; Metazoa; Chordata; Craniata; Vertebrata; Euteleostomi;Mammalia; Eutheria; Euarchontoglires; Glires; Rodentia; Myomorpha;Muroidea; Muridae; Murinae; Mus; Mus.	10090	mmu:67916	183356500	111853800	234196400	143143400	165122400	236589400
5498	5496	752	Q9CQQ7	0	8093	ATP synthase F(0) complex subunit B1, mitochondrial	Atp5f1		AT5F1_MOUSE Reviewed; 256 AA.	Mus musculus (Mouse).	Eukaryota; Metazoa; Chordata; Craniata; Vertebrata; Euteleostomi;Mammalia; Eutheria; Euarchontoglires; Glires; Rodentia; Myomorpha;Muroidea; Muridae; Murinae; Mus; Mus.	10090	mmu:11950	1583073000	352428900	532836700	837135000	982397100	606715000
2121	0	1530	Q9R0P5	0	4080	Destrin	Dstn		DEST_MOUSE Reviewed; 165 AA.	Mus musculus (Mouse).	Eukaryota; Metazoa; Chordata; Craniata; Vertebrata; Euteleostomi;Mammalia; Eutheria; Euarchontoglires; Glires; Rodentia; Myomorpha;Muroidea; Muridae; Murinae; Mus; Mus.	10090	mmu:56431	451719000	179172000	259685500	270216900	345181900	265170400
6723	6722	534	Q3TY60	0	3663	Protein FAM131B	Fam131b		F131B_MOUSE Reviewed; 332 AA.	Mus musculus (Mouse).	Eukaryota; Metazoa; Chordata; Craniata; Vertebrata; Euteleostomi;Mammalia; Eutheria; Euarchontoglires; Glires; Rodentia; Myomorpha;Muroidea; Muridae; Murinae; Mus; Mus.	10090	mmu:76156	100873700	76516200	140707900	53398500	158993900	98270600
11371	0	6	Q6IRU2	0	6186	Tropomyosin alpha-4 chain	Tpm4		TPM4_MOUSE Reviewed; 248 AA.	Mus musculus (Mouse).	Eukaryota; Metazoa; Chordata; Craniata; Vertebrata; Euteleostomi;Mammalia; Eutheria; Euarchontoglires; Glires; Rodentia; Myomorpha;Muroidea; Muridae; Murinae; Mus; Mus.	10090	mmu:326618	115055400	876161000	921931000	537972500	950754400	308981900
5446	5443	764	Q8VDM4	0	4537	26S proteasome non-ATPase regulatory subunit 2	Psmd2		PSMD2_MOUSE Reviewed; 908 AA.	Mus musculus (Mouse).	Eukaryota; Metazoa; Chordata; Craniata; Vertebrata; Euteleostomi;Mammalia; Eutheria; Euarchontoglires; Glires; Rodentia; Myomorpha;Muroidea; Muridae; Murinae; Mus; Mus.	10090	mmu:21762	92487400	89184600	238313600	157071300	133279600	138791600
9165	0	238	P28184	0	5285	Metallothionein-3	Mt3		MT3_MOUSE Reviewed; 68 AA.	Mus musculus (Mouse).	Eukaryota; Metazoa; Chordata; Craniata; Vertebrata; Euteleostomi;Mammalia; Eutheria; Euarchontoglires; Glires; Rodentia; Myomorpha;Muroidea; Muridae; Murinae; Mus; Mus.	10090	mmu:17751	97767500	231388000	137280500	208635000	105051500	144201500
6446	0	578	Q8BH59	0	4912	Calcium-binding mitochondrial carrier protein Aralar1	Slc25a12		CMC1_MOUSE Reviewed; 677 AA.	Mus musculus (Mouse).	Eukaryota; Metazoa; Chordata; Craniata; Vertebrata; Euteleostomi;Mammalia; Eutheria; Euarchontoglires; Glires; Rodentia; Myomorpha;Muroidea; Muridae; Murinae; Mus; Mus.	10090	mmu:78830	559193600	147820100	64308300	308570000	257934800	183999900
454	453	2193	Q03137	0	640	Ephrin type-A receptor 4	Epha4		EPHA4_MOUSE Reviewed; 986 AA.	Mus musculus (Mouse).	Eukaryota; Metazoa; Chordata; Craniata; Vertebrata; Euteleostomi;Mammalia; Eutheria; Euarchontoglires; Glires; Rodentia; Myomorpha;Muroidea; Muridae; Murinae; Mus; Mus.	10090	mmu:13838	82484400	51290800	121622600	95324100	93758200	65838900
417	0	2209	P70663	0	5522	SPARC-like protein 1	Sparcl1		SPRL1_MOUSE Reviewed; 650 AA.	Mus musculus (Mouse).	Eukaryota; Metazoa; Chordata; Craniata; Vertebrata; Euteleostomi;Mammalia; Eutheria; Euarchontoglires; Glires; Rodentia; Myomorpha;Muroidea; Muridae; Murinae; Mus; Mus.	10090	mmu:13602	57611200	78396000	165269900	116014400	84394500	107575500
2124	2123	1529	P63323	0	7566	40S ribosomal protein S12	Rps12		RS12_MOUSE Reviewed; 132 AA.	Mus musculus (Mouse).	Eukaryota; Metazoa; Chordata; Craniata; Vertebrata; Euteleostomi;Mammalia; Eutheria; Euarchontoglires; Glires; Rodentia; Myomorpha;Muroidea; Muridae; Murinae; Mus; Mus.	10090		459723500	403675000	676705400	519326000	534225600	483067000
5279	0	794	O55143	0	7599	Sarcoplasmic/endoplasmic reticulum calcium ATPase 2	Atp2a2		AT2A2_MOUSE Reviewed; 1044 AA.	Mus musculus (Mouse).	Eukaryota; Metazoa; Chordata; Craniata; Vertebrata; Euteleostomi;Mammalia; Eutheria; Euarchontoglires; Glires; Rodentia; Myomorpha;Muroidea; Muridae; Murinae; Mus; Mus.	10090	mmu:11938	1330774000	987632900	1668292000	1146610000	1668809000	1088455000
5375	5374	777	Q9D8Y0	0	2529	EF-hand domain-containing protein D2	Efhd2		EFHD2_MOUSE Reviewed; 240 AA.	Mus musculus (Mouse).	Eukaryota; Metazoa; Chordata; Craniata; Vertebrata; Euteleostomi;Mammalia; Eutheria; Euarchontoglires; Glires; Rodentia; Myomorpha;Muroidea; Muridae; Murinae; Mus; Mus.	10090		680217700	382130800	474305900	652427100	439181200	434698200
6954	0	496	R7RU63	0	5637	Cortactin-binding protein 2 short form	Cttnbp2		R7RU63_MOUSE Unreviewed; 630 AA.	Mus musculus (Mouse).	Eukaryota; Metazoa; Chordata; Craniata; Vertebrata; Euteleostomi;Mammalia; Eutheria; Euarchontoglires; Glires; Rodentia; Myomorpha;Muroidea; Muridae; Murinae; Mus; Mus.	10090		96216800	121252900	64236800	49419300	109373900	112225900
7059	0	482	Q60598	0	8018	Src substrate cortactin	Cttn		SRC8_MOUSE Reviewed; 546 AA.	Mus musculus (Mouse).	Eukaryota; Metazoa; Chordata; Craniata; Vertebrata; Euteleostomi;Mammalia; Eutheria; Euarchontoglires; Glires; Rodentia; Myomorpha;Muroidea; Muridae; Murinae; Mus; Mus.	10090	mmu:13043	3437034000	3839737000	2729462000	3553720000	3373730000	2734186000
4034	4032	1034	Q6ZQ92	0	3582	Phosphoinositide phospholipase C	mKIAA0581		Q6ZQ92_MOUSE Unreviewed; 961 AA.	Mus musculus (Mouse).	Eukaryota; Metazoa; Chordata; Craniata; Vertebrata; Euteleostomi;Mammalia; Eutheria; Euarchontoglires; Glires; Rodentia; Myomorpha;Muroidea; Muridae; Murinae; Mus; Mus.	10090		442191700	440059900	711724700	625769300	699323700	200200800
9630	9628	174	Q9R0K7	0	1527	Plasma membrane calcium-transporting ATPase 2	Atp2b2		AT2B2_MOUSE Reviewed; 1198 AA.	Mus musculus (Mouse).	Eukaryota; Metazoa; Chordata; Craniata; Vertebrata; Euteleostomi;Mammalia; Eutheria; Euarchontoglires; Glires; Rodentia; Myomorpha;Muroidea; Muridae; Murinae; Mus; Mus.	10090	mmu:11941	11989560000	11396300000	12655510000	12331270000	12069930000	10969260000
2286	0	1483	O55125	0	6721	Protein NipSnap homolog 1	Nipsnap1		NIPS1_MOUSE Reviewed; 284 AA.	Mus musculus (Mouse).	Eukaryota; Metazoa; Chordata; Craniata; Vertebrata; Euteleostomi;Mammalia; Eutheria; Euarchontoglires; Glires; Rodentia; Myomorpha;Muroidea; Muridae; Murinae; Mus; Mus.	10090	mmu:18082	251747600	80824100	920106800	349327800	694841100	190985400
3079	3077	1276	O88507	0	1826	Ciliary neurotrophic factor receptor subunit alpha	Cntfr		CNTFR_MOUSE Reviewed; 372 AA.	Mus musculus (Mouse).	Eukaryota; Metazoa; Chordata; Craniata; Vertebrata; Euteleostomi;Mammalia; Eutheria; Euarchontoglires; Glires; Rodentia; Myomorpha;Muroidea; Muridae; Murinae; Mus; Mus.	10090	mmu:12804	185978100	198829000	322007100	230291900	260529500	205213600
614	0	2104	Q91VW3	0	4826	SH3 domain-binding glutamic acid-rich-like protein 3	Sh3bgrl3		SH3L3_MOUSE Reviewed; 93 AA.	Mus musculus (Mouse).	Eukaryota; Metazoa; Chordata; Craniata; Vertebrata; Euteleostomi;Mammalia; Eutheria; Euarchontoglires; Glires; Rodentia; Myomorpha;Muroidea; Muridae; Murinae; Mus; Mus.	10090	mmu:73723	109109200	105251400	101958900	130724400	95525100	82137500
2016	2015	1562	P14211	0	5556	Calreticulin	Calr		CALR_MOUSE Reviewed; 416 AA.	Mus musculus (Mouse).	Eukaryota; Metazoa; Chordata; Craniata; Vertebrata; Euteleostomi;Mammalia; Eutheria; Euarchontoglires; Glires; Rodentia; Myomorpha;Muroidea; Muridae; Murinae; Mus; Mus.	10090	mmu:12317	4021016000	3641506000	6291686000	4499740000	4173723000	5376345000
1576	0	1707	Q9D8N0	0	4499	Elongation factor 1-gamma	Eef1g		EF1G_MOUSE Reviewed; 437 AA.	Mus musculus (Mouse).	Eukaryota; Metazoa; Chordata; Craniata; Vertebrata; Euteleostomi;Mammalia; Eutheria; Euarchontoglires; Glires; Rodentia; Myomorpha;Muroidea; Muridae; Murinae; Mus; Mus.	10090	mmu:67160	1909112000	1820672000	2424349000	2049001000	2022677000	2003659000
2655	0	1389	Q3UHD9	0	8146	Arf-GAP with GTPase, ANK repeat and PH domain-containing protein 2	Agap2		AGAP2_MOUSE Reviewed; 1186 AA.	Mus musculus (Mouse).	Eukaryota; Metazoa; Chordata; Craniata; Vertebrata; Euteleostomi;Mammalia; Eutheria; Euarchontoglires; Glires; Rodentia; Myomorpha;Muroidea; Muridae; Murinae; Mus; Mus.	10090	mmu:216439	126747100	300959000	354402200	286340800	267443400	207025000
4976	0	843	Q9CPQ8	0	7592	ATP synthase subunit g, mitochondrial	Atp5l		ATP5L_MOUSE Reviewed; 103 AA.	Mus musculus (Mouse).	Eukaryota; Metazoa; Chordata; Craniata; Vertebrata; Euteleostomi;Mammalia; Eutheria; Euarchontoglires; Glires; Rodentia; Myomorpha;Muroidea; Muridae; Murinae; Mus; Mus.	10090	mmu:27425	482035200	611360500	595650000	417692100	534755500	718168000
1482	1481	1739	Q923Z0	0	3968	G-protein coupled receptor family C group 5 member B	Gprc5b		GPC5B_MOUSE Reviewed; 410 AA.	Mus musculus (Mouse).	Eukaryota; Metazoa; Chordata; Craniata; Vertebrata; Euteleostomi;Mammalia; Eutheria; Euarchontoglires; Glires; Rodentia; Myomorpha;Muroidea; Muridae; Murinae; Mus; Mus.	10090	mmu:64297	82206200	69265100	124744700	87024400	80202100	112120200
7469	0	430	P40142	0	416	Transketolase	Tkt		TKT_MOUSE Reviewed; 623 AA.	Mus musculus (Mouse).	Eukaryota; Metazoa; Chordata; Craniata; Vertebrata; Euteleostomi;Mammalia; Eutheria; Euarchontoglires; Glires; Rodentia; Myomorpha;Muroidea; Muridae; Murinae; Mus; Mus.	10090	mmu:21881	2053681000	1633571000	3301940000	2285081000	2643996000	1946677000
2566	2564	1410	P31938	0	5506	Dual specificity mitogen-activated protein kinase kinase 1	Map2k1		MP2K1_MOUSE Reviewed; 393 AA.	Mus musculus (Mouse).	Eukaryota; Metazoa; Chordata; Craniata; Vertebrata; Euteleostomi;Mammalia; Eutheria; Euarchontoglires; Glires; Rodentia; Myomorpha;Muroidea; Muridae; Murinae; Mus; Mus.	10090	mmu:26395	790739600	859661600	939419500	791639300	948809800	762608900
5378	0	776	Q8BMF4	0	887	Dihydrolipoyllysine-residue acetyltransferase component of pyruvate dehydrogenase complex, mitochondrial	Dlat		ODP2_MOUSE Reviewed; 642 AA.	Mus musculus (Mouse).	Eukaryota; Metazoa; Chordata; Craniata; Vertebrata; Euteleostomi;Mammalia; Eutheria; Euarchontoglires; Glires; Rodentia; Myomorpha;Muroidea; Muridae; Murinae; Mus; Mus.	10090	mmu:235339	373969900	336951000	287418300	258043200	330139100	385358400
9558	0	185	P17426	0	1834	AP-2 complex subunit alpha-1	Ap2a1		AP2A1_MOUSE Reviewed; 977 AA.	Mus musculus (Mouse).	Eukaryota; Metazoa; Chordata; Craniata; Vertebrata; Euteleostomi;Mammalia; Eutheria; Euarchontoglires; Glires; Rodentia; Myomorpha;Muroidea; Muridae; Murinae; Mus; Mus.	10090	mmu:11771	1002437000	624072700	1158923000	851063400	1388756000	385733900
913	0	1956	Q99KJ8	0	3469	Dynactin subunit 2	Dctn2		DCTN2_MOUSE Reviewed; 402 AA.	Mus musculus (Mouse).	Eukaryota; Metazoa; Chordata; Craniata; Vertebrata; Euteleostomi;Mammalia; Eutheria; Euarchontoglires; Glires; Rodentia; Myomorpha;Muroidea; Muridae; Murinae; Mus; Mus.	10090	mmu:69654	918362600	996278500	1392237000	954027000	1062646000	1253971000
8534	8533	301	Q99104	0	3495	Unconventional myosin-Va	Myo5a		MYO5A_MOUSE Reviewed; 1853 AA.	Mus musculus (Mouse).	Eukaryota; Metazoa; Chordata; Craniata; Vertebrata; Euteleostomi;Mammalia; Eutheria; Euarchontoglires; Glires; Rodentia; Myomorpha;Muroidea; Muridae; Murinae; Mus; Mus.	10090	mmu:17918	406487100	405888100	576261600	527000300	476040200	346495900
5251	0	800	Q8K0T0	0	2039	Reticulon-1	Rtn1		RTN1_MOUSE Reviewed; 780 AA.	Mus musculus (Mouse).	Eukaryota; Metazoa; Chordata; Craniata; Vertebrata; Euteleostomi;Mammalia; Eutheria; Euarchontoglires; Glires; Rodentia; Myomorpha;Muroidea; Muridae; Murinae; Mus; Mus.	10090	mmu:104001	2639742000	2187742000	2803766000	2839131000	2038651000	2691357000
11061	11055	31	P01942	0	23	Hemoglobin subunit alpha	Hba		HBA_MOUSE Reviewed; 142 AA.	Mus musculus (Mouse).	Eukaryota; Metazoa; Chordata; Craniata; Vertebrata; Euteleostomi;Mammalia; Eutheria; Euarchontoglires; Glires; Rodentia; Myomorpha;Muroidea; Muridae; Murinae; Mus; Mus.	10090		16487870000	12221950000	19635240000	18236350000	16938160000	11869120000
8637	8634	285	Q09J72	0	1132	Myelin basic protein	Mbp		Q09J72_MOUSE Unreviewed; 122 AA.	Mus musculus (Mouse).	Eukaryota; Metazoa; Chordata; Craniata; Vertebrata; Euteleostomi;Mammalia; Eutheria; Euarchontoglires; Glires; Rodentia; Myomorpha;Muroidea; Muridae; Murinae; Mus; Mus.	10090		113355100000	73864560000	95293250000	90529420000	96253670000	88747750000
4858	0	866	Q9CR61	0	1034	NADH dehydrogenase [ubiquinone] 1 beta subcomplex subunit 7	Ndufb7		NDUB7_MOUSE Reviewed; 137 AA.	Mus musculus (Mouse).	Eukaryota; Metazoa; Chordata; Craniata; Vertebrata; Euteleostomi;Mammalia; Eutheria; Euarchontoglires; Glires; Rodentia; Myomorpha;Muroidea; Muridae; Murinae; Mus; Mus.	10090	mmu:66916	305368900	62597400	94176400	225727100	41852100	210887000
6074	6073	648	O55022	0	901	Membrane-associated progesterone receptor component 1	Pgrmc1		PGRC1_MOUSE Reviewed; 195 AA.	Mus musculus (Mouse).	Eukaryota; Metazoa; Chordata; Craniata; Vertebrata; Euteleostomi;Mammalia; Eutheria; Euarchontoglires; Glires; Rodentia; Myomorpha;Muroidea; Muridae; Murinae; Mus; Mus.	10090	mmu:53328	2248634000	3135580000	3687185000	3143053000	2696701000	3045640000
451	0	2194	Q61553	0	5396	Fascin	Fscn1		FSCN1_MOUSE Reviewed; 493 AA.	Mus musculus (Mouse).	Eukaryota; Metazoa; Chordata; Craniata; Vertebrata; Euteleostomi;Mammalia; Eutheria; Euarchontoglires; Glires; Rodentia; Myomorpha;Muroidea; Muridae; Murinae; Mus; Mus.	10090	mmu:14086	750558200	406213600	1811388000	972474000	945213800	1103101000
6837	6832	513	Q920I1	0	4847	CT-10 related kinase 3	Crk		Q920I1_MOUSE Unreviewed; 283 AA.	Mus musculus (Mouse).	Eukaryota; Metazoa; Chordata; Craniata; Vertebrata; Euteleostomi;Mammalia; Eutheria; Euarchontoglires; Glires; Rodentia; Myomorpha;Muroidea; Muridae; Murinae; Mus; Mus.	10090		49956400	67814900	162669600	99399100	72446400	113329100
1728	0	1648	Q80TZ3	0	6525	Putative tyrosine-protein phosphatase auxilin	Dnajc6		AUXI_MOUSE Reviewed; 938 AA.	Mus musculus (Mouse).	Eukaryota; Metazoa; Chordata; Craniata; Vertebrata; Euteleostomi;Mammalia; Eutheria; Euarchontoglires; Glires; Rodentia; Myomorpha;Muroidea; Muridae; Murinae; Mus; Mus.	10090	mmu:72685	989912600	840625700	1252423000	1215808000	1087312000	668323100
3683	0	1119	P70224	0	5833	GTPase IMAP family member 1	Gimap1		GIMA1_MOUSE Reviewed; 277 AA.	Mus musculus (Mouse).	Eukaryota; Metazoa; Chordata; Craniata; Vertebrata; Euteleostomi;Mammalia; Eutheria; Euarchontoglires; Glires; Rodentia; Myomorpha;Muroidea; Muridae; Murinae; Mus; Mus.	10090		82510000	50051700	24515900	62773800	47576200	38914100
4830	4829	874	P11627	0	1048	Neural cell adhesion molecule L1	L1cam		L1CAM_MOUSE Reviewed; 1260 AA.	Mus musculus (Mouse).	Eukaryota; Metazoa; Chordata; Craniata; Vertebrata; Euteleostomi;Mammalia; Eutheria; Euarchontoglires; Glires; Rodentia; Myomorpha;Muroidea; Muridae; Murinae; Mus; Mus.	10090		2184141000	1626155000	2379635000	1957459000	2126244000	1935548000
3623	0	1132	Q9CQV8	0	4135	14-3-3 protein beta/alpha	Ywhab		1433B_MOUSE Reviewed; 246 AA.	Mus musculus (Mouse).	Eukaryota; Metazoa; Chordata; Craniata; Vertebrata; Euteleostomi;Mammalia; Eutheria; Euarchontoglires; Glires; Rodentia; Myomorpha;Muroidea; Muridae; Murinae; Mus; Mus.	10090	mmu:54401	5335762000	3496061000	3178815000	4318748000	4245001000	2850395000
10272	10270	103	P33173	0	6965	Kinesin-like protein KIF1A	Kif1a		KIF1A_MOUSE Reviewed; 1695 AA.	Mus musculus (Mouse).	Eukaryota; Metazoa; Chordata; Craniata; Vertebrata; Euteleostomi;Mammalia; Eutheria; Euarchontoglires; Glires; Rodentia; Myomorpha;Muroidea; Muridae; Murinae; Mus; Mus.	10090		21942300	117828500	124730100	61944500	98411700	92635200
163	0	2372	Q9D051	0	6806	Pyruvate dehydrogenase E1 component subunit beta, mitochondrial	Pdhb		ODPB_MOUSE Reviewed; 359 AA.	Mus musculus (Mouse).	Eukaryota; Metazoa; Chordata; Craniata; Vertebrata; Euteleostomi;Mammalia; Eutheria; Euarchontoglires; Glires; Rodentia; Myomorpha;Muroidea; Muridae; Murinae; Mus; Mus.	10090	mmu:68263	1475508000	1180591000	1628660000	1530412000	1459622000	1134861000
9999	9985	144	P49312	0	6522	Heterogeneous nuclear ribonucleoprotein A1	Hnrnpa1		ROA1_MOUSE Reviewed; 320 AA.	Mus musculus (Mouse).	Eukaryota; Metazoa; Chordata; Craniata; Vertebrata; Euteleostomi;Mammalia; Eutheria; Euarchontoglires; Glires; Rodentia; Myomorpha;Muroidea; Muridae; Murinae; Mus; Mus.	10090	mmu:15382	1230352000	955061500	1178846000	1209526000	998452300	1060008000
92	0	2428	Q9R1V7	0	7267	Disintegrin and metalloproteinase domain-containing protein 23	Adam23		ADA23_MOUSE Reviewed; 829 AA.	Mus musculus (Mouse).	Eukaryota; Metazoa; Chordata; Craniata; Vertebrata; Euteleostomi;Mammalia; Eutheria; Euarchontoglires; Glires; Rodentia; Myomorpha;Muroidea; Muridae; Murinae; Mus; Mus.	10090	mmu:23792	73245800	62943600	160562300	97115300	106550000	87088300
7495	7474	429	A0MTM0	0	1003	Glial fibrillary acidic protein	Gfap		A0MTM0_MOUSE Unreviewed; 55 AA.	Mus musculus (Mouse).	Eukaryota; Metazoa; Chordata; Craniata; Vertebrata; Euteleostomi;Mammalia; Eutheria; Euarchontoglires; Glires; Rodentia; Myomorpha;Muroidea; Muridae; Murinae; Mus; Mus.	10090		258699300	198467500	161489400	276784300	118163400	211090300
2776	2773	1357	P62746	0	5881	Rho-related GTP-binding protein RhoB	Rhob		RHOB_MOUSE Reviewed; 196 AA.	Mus musculus (Mouse).	Eukaryota; Metazoa; Chordata; Craniata; Vertebrata; Euteleostomi;Mammalia; Eutheria; Euarchontoglires; Glires; Rodentia; Myomorpha;Muroidea; Muridae; Murinae; Mus; Mus.	10090	mmu:11852	772747500	738556200	1483919000	824245300	1447889000	532192500
6523	6520	565	O08788	0	1426	Dynactin subunit 1	Dctn1		DCTN1_MOUSE Reviewed; 1281 AA.	Mus musculus (Mouse).	Eukaryota; Metazoa; Chordata; Craniata; Vertebrata; Euteleostomi;Mammalia; Eutheria; Euarchontoglires; Glires; Rodentia; Myomorpha;Muroidea; Muridae; Murinae; Mus; Mus.	10090	mmu:13191	889558300	324259600	1187206000	832271300	860957400	658116000
6487	0	569	P20357	0	4977	Microtubule-associated protein 2	Map2		MTAP2_MOUSE Reviewed; 1828 AA.	Mus musculus (Mouse).	Eukaryota; Metazoa; Chordata; Craniata; Vertebrata; Euteleostomi;Mammalia; Eutheria; Euarchontoglires; Glires; Rodentia; Myomorpha;Muroidea; Muridae; Murinae; Mus; Mus.	10090	mmu:17756	9038022000	7010153000	8246252000	7379452000	9662373000	5793361000
8338	8337	329	Q8K2Z3	0	7407	2-oxoglutarate dehydrogenase, mitochondrial	Ogdh		ODO1_MOUSE Reviewed; 1023 AA.	Mus musculus (Mouse).	Eukaryota; Metazoa; Chordata; Craniata; Vertebrata; Euteleostomi;Mammalia; Eutheria; Euarchontoglires; Glires; Rodentia; Myomorpha;Muroidea; Muridae; Murinae; Mus; Mus.	10090	mmu:18293	1338706000	1699867000	2715523000	2055948000	1664383000	1897483000
7737	0	397	Q9QY76	0	380	Vesicle-associated membrane protein-associated protein B	Vapb		VAPB_MOUSE Reviewed; 243 AA.	Mus musculus (Mouse).	Eukaryota; Metazoa; Chordata; Craniata; Vertebrata; Euteleostomi;Mammalia; Eutheria; Euarchontoglires; Glires; Rodentia; Myomorpha;Muroidea; Muridae; Murinae; Mus; Mus.	10090		2005869000	1090015000	1265744000	1197564000	1467826000	1528372000
5191	0	805	Q8BGZ1	0	2450	Hippocalcin-like protein 4	Hpcal4		HPCL4_MOUSE Reviewed; 191 AA.	Mus musculus (Mouse).	Eukaryota; Metazoa; Chordata; Craniata; Vertebrata; Euteleostomi;Mammalia; Eutheria; Euarchontoglires; Glires; Rodentia; Myomorpha;Muroidea; Muridae; Murinae; Mus; Mus.	10090	mmu:170638	948432800	1071973000	1427225000	750717500	1201856000	1382977000
9185	9178	235	P16546	0	8166	Spectrin alpha chain, non-erythrocytic 1	Sptan1		SPTN1_MOUSE Reviewed; 2472 AA.	Mus musculus (Mouse).	Eukaryota; Metazoa; Chordata; Craniata; Vertebrata; Euteleostomi;Mammalia; Eutheria; Euarchontoglires; Glires; Rodentia; Myomorpha;Muroidea; Muridae; Murinae; Mus; Mus.	10090		43721360000	34336680000	43296370000	42751210000	40756060000	32219950000
704	0	2052	P61294	0	8115	Ras-related protein Rab-6B	Rab6b		RAB6B_MOUSE Reviewed; 208 AA.	Mus musculus (Mouse).	Eukaryota; Metazoa; Chordata; Craniata; Vertebrata; Euteleostomi;Mammalia; Eutheria; Euarchontoglires; Glires; Rodentia; Myomorpha;Muroidea; Muridae; Murinae; Mus; Mus.	10090	mmu:270192	120597800	170593100	90042600	146768700	73193700	147459500
11072	11069	29	Q71LX4	0	1880	Talin-2	Tln2		TLN2_MOUSE Reviewed; 2375 AA.	Mus musculus (Mouse).	Eukaryota; Metazoa; Chordata; Craniata; Vertebrata; Euteleostomi;Mammalia; Eutheria; Euarchontoglires; Glires; Rodentia; Myomorpha;Muroidea; Muridae; Murinae; Mus; Mus.	10090	mmu:70549	415938300	227503600	308969600	364276900	351117300	181651500
59	0	2454	P16054	0	2653	Protein kinase C epsilon type	Prkce		KPCE_MOUSE Reviewed; 737 AA.	Mus musculus (Mouse).	Eukaryota; Metazoa; Chordata; Craniata; Vertebrata; Euteleostomi;Mammalia; Eutheria; Euarchontoglires; Glires; Rodentia; Myomorpha;Muroidea; Muridae; Murinae; Mus; Mus.	10090	mmu:18754	192841300	179495300	1148225000	829713300	504971900	159140000
80	0	2437	P35564	0	7348	Calnexin	Canx		CALX_MOUSE Reviewed; 591 AA.	Mus musculus (Mouse).	Eukaryota; Metazoa; Chordata; Craniata; Vertebrata; Euteleostomi;Mammalia; Eutheria; Euarchontoglires; Glires; Rodentia; Myomorpha;Muroidea; Muridae; Murinae; Mus; Mus.	10090	mmu:12330	2138509000	4660029000	3204376000	2516087000	2052674000	5216661000
10425	10424	88	Q8C8R3	0	2216	Ankyrin-2	Ank2		ANK2_MOUSE Reviewed; 3898 AA.	Mus musculus (Mouse).	Eukaryota; Metazoa; Chordata; Craniata; Vertebrata; Euteleostomi;Mammalia; Eutheria; Euarchontoglires; Glires; Rodentia; Myomorpha;Muroidea; Muridae; Murinae; Mus; Mus.	10090	mmu:109676	4402012000	3517044000	5866408000	4897190000	4728665000	3572014000
5273	0	795	Q8R5H6	0	3322	Wiskott-Aldrich syndrome protein family member 1	Wasf1		WASF1_MOUSE Reviewed; 559 AA.	Mus musculus (Mouse).	Eukaryota; Metazoa; Chordata; Craniata; Vertebrata; Euteleostomi;Mammalia; Eutheria; Euarchontoglires; Glires; Rodentia; Myomorpha;Muroidea; Muridae; Murinae; Mus; Mus.	10090	mmu:83767	1495037000	761375000	1526246000	1371155000	1328785000	922055300
7298	0	444	Q61879	0	6509	Myosin-10	Myh10		MYH10_MOUSE Reviewed; 1976 AA.	Mus musculus (Mouse).	Eukaryota; Metazoa; Chordata; Craniata; Vertebrata; Euteleostomi;Mammalia; Eutheria; Euarchontoglires; Glires; Rodentia; Myomorpha;Muroidea; Muridae; Murinae; Mus; Mus.	10090	mmu:77579	5670374000	6093754000	8153492000	7608573000	5955906000	5531741000
4032	0	1034	Q9Z1B3	0	1607	1-phosphatidylinositol 4,5-bisphosphate phosphodiesterase beta-1	Plcb1		PLCB1_MOUSE Reviewed; 1216 AA.	Mus musculus (Mouse).	Eukaryota; Metazoa; Chordata; Craniata; Vertebrata; Euteleostomi;Mammalia; Eutheria; Euarchontoglires; Glires; Rodentia; Myomorpha;Muroidea; Muridae; Murinae; Mus; Mus.	10090	mmu:18795	755118300	471515700	797166200	625769300	952686500	284982700
1505	0	1728	P99028	0	3136	Cytochrome b-c1 complex subunit 6, mitochondrial	Uqcrh		QCR6_MOUSE Reviewed; 89 AA.	Mus musculus (Mouse).	Eukaryota; Metazoa; Chordata; Craniata; Vertebrata; Euteleostomi;Mammalia; Eutheria; Euarchontoglires; Glires; Rodentia; Myomorpha;Muroidea; Muridae; Murinae; Mus; Mus.	10090	mmu:66576	915986000	455875600	567783500	813458400	470693800	594875000
2752	2748	1363	Q3UM46	0	8121	Eukaryotic translation initiation factor 3 subunit A	Eif3a		Q3UM46_MOUSE Unreviewed; 737 AA.	Mus musculus (Mouse).	Eukaryota; Metazoa; Chordata; Craniata; Vertebrata; Euteleostomi;Mammalia; Eutheria; Euarchontoglires; Glires; Rodentia; Myomorpha;Muroidea; Muridae; Murinae; Mus; Mus.	10090	mmu:13669	66424000	137095200	103943000	124167500	125486500	26085100
3424	3423	1181	B9EJ86	0	4459	Oxysterol-binding protein-related protein 8	Osbpl8		OSBL8_MOUSE Reviewed; 889 AA.	Mus musculus (Mouse).	Eukaryota; Metazoa; Chordata; Craniata; Vertebrata; Euteleostomi;Mammalia; Eutheria; Euarchontoglires; Glires; Rodentia; Myomorpha;Muroidea; Muridae; Murinae; Mus; Mus.	10090	mmu:237542	111325800	177864300	227008700	32272500	243768300	207864000
1131	1130	1862	P61922	0	6048	4-aminobutyrate aminotransferase, mitochondrial	Abat		GABT_MOUSE Reviewed; 500 AA.	Mus musculus (Mouse).	Eukaryota; Metazoa; Chordata; Craniata; Vertebrata; Euteleostomi;Mammalia; Eutheria; Euarchontoglires; Glires; Rodentia; Myomorpha;Muroidea; Muridae; Murinae; Mus; Mus.	10090	mmu:268860	666856700	690052000	1054755000	644031400	901100300	745183000
5275	5274	795	Q8VHI6	0	8087	Wiskott-Aldrich syndrome protein family member 3	Wasf3		WASF3_MOUSE Reviewed; 501 AA.	Mus musculus (Mouse).	Eukaryota; Metazoa; Chordata; Craniata; Vertebrata; Euteleostomi;Mammalia; Eutheria; Euarchontoglires; Glires; Rodentia; Myomorpha;Muroidea; Muridae; Murinae; Mus; Mus.	10090	mmu:245880	500311500	180817600	207089600	283722700	272770400	292662600
6134	6125	638	P25444	0	7552	40S ribosomal protein S2	Rps2		RS2_MOUSE Reviewed; 293 AA.	Mus musculus (Mouse).	Eukaryota; Metazoa; Chordata; Craniata; Vertebrata; Euteleostomi;Mammalia; Eutheria; Euarchontoglires; Glires; Rodentia; Myomorpha;Muroidea; Muridae; Murinae; Mus; Mus.	10090	mmu:16898	157806400	106797500	75549200	97582200	106141100	117381500
9784	9782	166	P62267	0	6856	40S ribosomal protein S23	Rps23		RS23_MOUSE Reviewed; 143 AA.	Mus musculus (Mouse).	Eukaryota; Metazoa; Chordata; Craniata; Vertebrata; Euteleostomi;Mammalia; Eutheria; Euarchontoglires; Glires; Rodentia; Myomorpha;Muroidea; Muridae; Murinae; Mus; Mus.	10090	mmu:66475	399223500	242461900	225282600	269377000	335782300	196955600
8408	8407	321	P19246	0	298	Neurofilament heavy polypeptide	Nefh		NFH_MOUSE Reviewed; 1090 AA.	Mus musculus (Mouse).	Eukaryota; Metazoa; Chordata; Craniata; Vertebrata; Euteleostomi;Mammalia; Eutheria; Euarchontoglires; Glires; Rodentia; Myomorpha;Muroidea; Muridae; Murinae; Mus; Mus.	10090	mmu:380684	1099854000	617465900	565565600	638484500	849321500	641645900
8517	8510	304	Q922F4	0	687	Tubulin beta-6 chain	Tubb6		TBB6_MOUSE Reviewed; 447 AA.	Mus musculus (Mouse).	Eukaryota; Metazoa; Chordata; Craniata; Vertebrata; Euteleostomi;Mammalia; Eutheria; Euarchontoglires; Glires; Rodentia; Myomorpha;Muroidea; Muridae; Murinae; Mus; Mus.	10090	mmu:67951	21780420000	15721600000	44768560000	26366520000	28692920000	24672080000
4059	4058	1029	Q8K1M6	0	5473	Dynamin-1-like protein	Dnm1l		DNM1L_MOUSE Reviewed; 742 AA.	Mus musculus (Mouse).	Eukaryota; Metazoa; Chordata; Craniata; Vertebrata; Euteleostomi;Mammalia; Eutheria; Euarchontoglires; Glires; Rodentia; Myomorpha;Muroidea; Muridae; Murinae; Mus; Mus.	10090	mmu:74006	749602300	317405600	531830600	582138000	550972300	378559100
7311	7298	444	Q7TQJ6	0	714	Myh9 protein	Myh9		Q7TQJ6_MOUSE Unreviewed; 378 AA.	Mus musculus (Mouse).	Eukaryota; Metazoa; Chordata; Craniata; Vertebrata; Euteleostomi;Mammalia; Eutheria; Euarchontoglires; Glires; Rodentia; Myomorpha;Muroidea; Muridae; Murinae; Mus; Mus.	10090		5153415000	198377200	131357300	343027000	4135372000	177252500
10143	10142	123	Q00623	0	2116	Apolipoprotein A-I	Apoa1		APOA1_MOUSE Reviewed; 264 AA.	Mus musculus (Mouse).	Eukaryota; Metazoa; Chordata; Craniata; Vertebrata; Euteleostomi;Mammalia; Eutheria; Euarchontoglires; Glires; Rodentia; Myomorpha;Muroidea; Muridae; Murinae; Mus; Mus.	10090	mmu:11806	39246300	42218300	100691200	41137500	77335700	54711100
7588	7587	420	Q8R0A7	0	403	Uncharacterized protein KIAA0513	Kiaa0513		K0513_MOUSE Reviewed; 407 AA.	Mus musculus (Mouse).	Eukaryota; Metazoa; Chordata; Craniata; Vertebrata; Euteleostomi;Mammalia; Eutheria; Euarchontoglires; Glires; Rodentia; Myomorpha;Muroidea; Muridae; Murinae; Mus; Mus.	10090	mmu:234797	145445700	23385870	178235700	137293400	128221100	68673800
751	0	2033	Q9DB15	0	4508	39S ribosomal protein L12, mitochondrial	Mrpl12		RM12_MOUSE Reviewed; 201 AA.	Mus musculus (Mouse).	Eukaryota; Metazoa; Chordata; Craniata; Vertebrata; Euteleostomi;Mammalia; Eutheria; Euarchontoglires; Glires; Rodentia; Myomorpha;Muroidea; Muridae; Murinae; Mus; Mus.	10090	mmu:56282	473384300	503034200	326218000	261836100	472078200	475389600
4788	4787	881	Q60865	0	3005	Caprin-1	Caprin1		CAPR1_MOUSE Reviewed; 707 AA.	Mus musculus (Mouse).	Eukaryota; Metazoa; Chordata; Craniata; Vertebrata; Euteleostomi;Mammalia; Eutheria; Euarchontoglires; Glires; Rodentia; Myomorpha;Muroidea; Muridae; Murinae; Mus; Mus.	10090	mmu:53872	76481200	130743400	57227000	65136000	114113900	54591000
6319	6318	604	P12658	0	2052	Calbindin	Calb1		CALB1_MOUSE Reviewed; 261 AA.	Mus musculus (Mouse).	Eukaryota; Metazoa; Chordata; Craniata; Vertebrata; Euteleostomi;Mammalia; Eutheria; Euarchontoglires; Glires; Rodentia; Myomorpha;Muroidea; Muridae; Murinae; Mus; Mus.	10090	mmu:12307	56062600	99115400	103970800	87204300	74776300	82990900
707	705	2052	P35279	0	8190	Ras-related protein Rab-6A	Rab6a		RAB6A_MOUSE Reviewed; 208 AA.	Mus musculus (Mouse).	Eukaryota; Metazoa; Chordata; Craniata; Vertebrata; Euteleostomi;Mammalia; Eutheria; Euarchontoglires; Glires; Rodentia; Myomorpha;Muroidea; Muridae; Murinae; Mus; Mus.	10090	mmu:19346	152275200	170593100	90042600	146768700	73193700	175445600
544	0	2142	Q9D898	0	5059	Actin-related protein 2/3 complex subunit 5-like protein	Arpc5l		ARP5L_MOUSE Reviewed; 153 AA.	Mus musculus (Mouse).	Eukaryota; Metazoa; Chordata; Craniata; Vertebrata; Euteleostomi;Mammalia; Eutheria; Euarchontoglires; Glires; Rodentia; Myomorpha;Muroidea; Muridae; Murinae; Mus; Mus.	10090	mmu:74192	212041000	250471600	357888000	313246400	260728000	198716000
5026	5025	834	O08688	0	980	Calpain-5	Capn5		CAN5_MOUSE Reviewed; 640 AA.	Mus musculus (Mouse).	Eukaryota; Metazoa; Chordata; Craniata; Vertebrata; Euteleostomi;Mammalia; Eutheria; Euarchontoglires; Glires; Rodentia; Myomorpha;Muroidea; Muridae; Murinae; Mus; Mus.	10090	mmu:12337	33669200	28932300	51374300	22049200	58928400	22801100
533	532	2148	Q8VDQ8	0	5110	NAD-dependent protein deacetylase sirtuin-2	Sirt2		SIR2_MOUSE Reviewed; 389 AA.	Mus musculus (Mouse).	Eukaryota; Metazoa; Chordata; Craniata; Vertebrata; Euteleostomi;Mammalia; Eutheria; Euarchontoglires; Glires; Rodentia; Myomorpha;Muroidea; Muridae; Murinae; Mus; Mus.	10090	mmu:64383	1589099000	364617300	1588953000	1098228000	1175502000	1166375000
11117	0	27	P38647	0	3877	Stress-70 protein, mitochondrial	Hspa9		GRP75_MOUSE Reviewed; 679 AA.	Mus musculus (Mouse).	Eukaryota; Metazoa; Chordata; Craniata; Vertebrata; Euteleostomi;Mammalia; Eutheria; Euarchontoglires; Glires; Rodentia; Myomorpha;Muroidea; Muridae; Murinae; Mus; Mus.	10090	mmu:15526	3024326000	2148502000	2092916000	2981241000	1786998000	2123267000
4277	4275	983	P14148	0	6046	60S ribosomal protein L7	Rpl7		RL7_MOUSE Reviewed; 270 AA.	Mus musculus (Mouse).	Eukaryota; Metazoa; Chordata; Craniata; Vertebrata; Euteleostomi;Mammalia; Eutheria; Euarchontoglires; Glires; Rodentia; Myomorpha;Muroidea; Muridae; Murinae; Mus; Mus.	10090	mmu:19989	1059206000	805985800	1209250000	615448200	1215281000	1057585000
2078	0	1538	O09114	0	2544	Prostaglandin-H2 D-isomerase	Ptgds		PTGDS_MOUSE Reviewed; 189 AA.	Mus musculus (Mouse).	Eukaryota; Metazoa; Chordata; Craniata; Vertebrata; Euteleostomi;Mammalia; Eutheria; Euarchontoglires; Glires; Rodentia; Myomorpha;Muroidea; Muridae; Murinae; Mus; Mus.	10090	mmu:19215	116943000	32645800	135738500	133233700	53283700	97092500
2493	2490	1432	Q8CEH8	0	6901	Profilin	Pfn1		Q8CEH8_MOUSE Unreviewed; 140 AA.	Mus musculus (Mouse).	Eukaryota; Metazoa; Chordata; Craniata; Vertebrata; Euteleostomi;Mammalia; Eutheria; Euarchontoglires; Glires; Rodentia; Myomorpha;Muroidea; Muridae; Murinae; Mus; Mus.	10090		137498200	83849000	107208000	129890700	103743800	73155200
5318	5308	788	O89052	0	2744	Alpha-tubulin	Tuba1b		O89052_MOUSE Unreviewed; 99 AA.	Mus musculus (Mouse).	Eukaryota; Metazoa; Chordata; Craniata; Vertebrata; Euteleostomi;Mammalia; Eutheria; Euarchontoglires; Glires; Rodentia; Myomorpha;Muroidea; Muridae; Murinae; Mus; Mus.	10090		42351000000	49941260000	85737800000	60451100000	53518100000	56029250000
8511	0	304	Q8WUC1	0	4716	Tubulin beta-5 chain	Tubb5		TBB5_MOUSE Reviewed; 444 AA.	Mus musculus (Mouse).	Eukaryota; Metazoa; Chordata; Craniata; Vertebrata; Euteleostomi;Mammalia; Eutheria; Euarchontoglires; Glires; Rodentia; Myomorpha;Muroidea; Muridae; Murinae; Mus; Mus.	10090	mmu:22154	25817120000	18794790000	52914990000	30800060000	33050340000	29823530000
513	0	2158	Q8BFR5	0	8284	Elongation factor Tu, mitochondrial	Tufm		EFTU_MOUSE Reviewed; 452 AA.	Mus musculus (Mouse).	Eukaryota; Metazoa; Chordata; Craniata; Vertebrata; Euteleostomi;Mammalia; Eutheria; Euarchontoglires; Glires; Rodentia; Myomorpha;Muroidea; Muridae; Murinae; Mus; Mus.	10090	mmu:233870	2152115000	1679974000	3133850000	2432962000	2282858000	1873256000
2312	0	1476	Q3UM45	0	8120	Protein phosphatase 1 regulatory subunit 7	Ppp1r7		PP1R7_MOUSE Reviewed; 361 AA.	Mus musculus (Mouse).	Eukaryota; Metazoa; Chordata; Craniata; Vertebrata; Euteleostomi;Mammalia; Eutheria; Euarchontoglires; Glires; Rodentia; Myomorpha;Muroidea; Muridae; Murinae; Mus; Mus.	10090	mmu:66385	48761000	65918300	138529800	91757600	81727900	67421500
970	0	1932	P26443	0	3980	Glutamate dehydrogenase 1, mitochondrial	Glud1		DHE3_MOUSE Reviewed; 558 AA.	Mus musculus (Mouse).	Eukaryota; Metazoa; Chordata; Craniata; Vertebrata; Euteleostomi;Mammalia; Eutheria; Euarchontoglires; Glires; Rodentia; Myomorpha;Muroidea; Muridae; Murinae; Mus; Mus.	10090	mmu:14661	5680011000	3414803000	5610845000	4482843000	5287385000	3980553000
1489	0	1736	P19783	0	6087	Cytochrome c oxidase subunit 4 isoform 1, mitochondrial	Cox4i1		COX41_MOUSE Reviewed; 169 AA.	Mus musculus (Mouse).	Eukaryota; Metazoa; Chordata; Craniata; Vertebrata; Euteleostomi;Mammalia; Eutheria; Euarchontoglires; Glires; Rodentia; Myomorpha;Muroidea; Muridae; Murinae; Mus; Mus.	10090	mmu:12857	8856470000	6307904000	7868250000	7635334000	7487472000	6370742000
43	0	2469	Q99MX7	0	767	Transmembrane protein 121B	TMEM121B		T121B_MOUSE Reviewed; 572 AA.	Mus musculus (Mouse).	Eukaryota; Metazoa; Chordata; Craniata; Vertebrata; Euteleostomi;Mammalia; Eutheria; Euarchontoglires; Glires; Rodentia; Myomorpha;Muroidea; Muridae; Murinae; Mus; Mus.	10090	mmu:94047	47049200	37781600	13742000	17247800	19622800	57888600
8513	0	304	Q9ERD7	0	349	Tubulin beta-3 chain	Tubb3		TBB3_MOUSE Reviewed; 450 AA.	Mus musculus (Mouse).	Eukaryota; Metazoa; Chordata; Craniata; Vertebrata; Euteleostomi;Mammalia; Eutheria; Euarchontoglires; Glires; Rodentia; Myomorpha;Muroidea; Muridae; Murinae; Mus; Mus.	10090	mmu:22152	16637430000	12725800000	30148110000	17512690000	21497280000	17344290000
4150	0	1006	Q9DB77	0	4217	Cytochrome b-c1 complex subunit 2, mitochondrial	Uqcrc2		QCR2_MOUSE Reviewed; 453 AA.	Mus musculus (Mouse).	Eukaryota; Metazoa; Chordata; Craniata; Vertebrata; Euteleostomi;Mammalia; Eutheria; Euarchontoglires; Glires; Rodentia; Myomorpha;Muroidea; Muridae; Murinae; Mus; Mus.	10090	mmu:67003	1539332000	809074800	1729383000	1684532000	1279470000	875079900
52	0	2460	E9PUL5	0	1928	Proline-rich transmembrane protein 2	Prrt2		PRRT2_MOUSE Reviewed; 346 AA.	Mus musculus (Mouse).	Eukaryota; Metazoa; Chordata; Craniata; Vertebrata; Euteleostomi;Mammalia; Eutheria; Euarchontoglires; Glires; Rodentia; Myomorpha;Muroidea; Muridae; Murinae; Mus; Mus.	10090	mmu:69017	2836774000	3123315000	2456805000	3545248000	3321652000	575215000
33	32	2478	P53395	0	8216	Lipoamide acyltransferase component of branched-chain alpha-keto acid dehydrogenase complex, mitochondrial	Dbt		ODB2_MOUSE Reviewed; 482 AA.	Mus musculus (Mouse).	Eukaryota; Metazoa; Chordata; Craniata; Vertebrata; Euteleostomi;Mammalia; Eutheria; Euarchontoglires; Glires; Rodentia; Myomorpha;Muroidea; Muridae; Murinae; Mus; Mus.	10090	mmu:13171	52160000	37827500	55475300	57846300	21519600	63685300
6049	0	650	Q80SW1	0	3659	S-adenosylhomocysteine hydrolase-like protein 1	Ahcyl1		SAHH2_MOUSE Reviewed; 530 AA.	Mus musculus (Mouse).	Eukaryota; Metazoa; Chordata; Craniata; Vertebrata; Euteleostomi;Mammalia; Eutheria; Euarchontoglires; Glires; Rodentia; Myomorpha;Muroidea; Muridae; Murinae; Mus; Mus.	10090	mmu:229709	2125892000	1291497000	1963194000	1645831000	1923204000	1437846000
2260	0	1489	P70336	0	2577	Rho-associated protein kinase 2	Rock2		ROCK2_MOUSE Reviewed; 1388 AA.	Mus musculus (Mouse).	Eukaryota; Metazoa; Chordata; Craniata; Vertebrata; Euteleostomi;Mammalia; Eutheria; Euarchontoglires; Glires; Rodentia; Myomorpha;Muroidea; Muridae; Murinae; Mus; Mus.	10090	mmu:19878	237943400	348556700	186150400	335153100	163122800	215951700
9673	9669	172	P28652	0	1413	Calcium/calmodulin-dependent protein kinase type II subunit beta	Camk2b		KCC2B_MOUSE Reviewed; 542 AA.	Mus musculus (Mouse).	Eukaryota; Metazoa; Chordata; Craniata; Vertebrata; Euteleostomi;Mammalia; Eutheria; Euarchontoglires; Glires; Rodentia; Myomorpha;Muroidea; Muridae; Murinae; Mus; Mus.	10090	mmu:12323	3168717000	3836318000	5671879000	4792934000	3682994000	3441432000
9798	0	163	P62908	0	3509	40S ribosomal protein S3	Rps3		RS3_MOUSE Reviewed; 243 AA.	Mus musculus (Mouse).	Eukaryota; Metazoa; Chordata; Craniata; Vertebrata; Euteleostomi;Mammalia; Eutheria; Euarchontoglires; Glires; Rodentia; Myomorpha;Muroidea; Muridae; Murinae; Mus; Mus.	10090	mmu:27050	319937000	257035300	297207000	147496000	342318000	319823000
10210	0	115	Q68FD5	0	8153	Clathrin heavy chain 1	Cltc		CLH1_MOUSE Reviewed; 1675 AA.	Mus musculus (Mouse).	Eukaryota; Metazoa; Chordata; Craniata; Vertebrata; Euteleostomi;Mammalia; Eutheria; Euarchontoglires; Glires; Rodentia; Myomorpha;Muroidea; Muridae; Murinae; Mus; Mus.	10090	mmu:67300	7131692000	7107295000	9715898000	8618955000	6952614000	6926060000
10212	10210	115	Q80U89	0	656	MKIAA0034 protein	mKIAA0034		Q80U89_MOUSE Unreviewed; 1684 AA.	Mus musculus (Mouse).	Eukaryota; Metazoa; Chordata; Craniata; Vertebrata; Euteleostomi;Mammalia; Eutheria; Euarchontoglires; Glires; Rodentia; Myomorpha;Muroidea; Muridae; Murinae; Mus; Mus.	10090		7131692000	7107295000	9715898000	8618955000	6952614000	6926060000
4033	4032	1034	Q2M4J2	0	5956	Phosphoinositide phospholipase C	Plcb1		Q2M4J2_MOUSE Unreviewed; 1158 AA.	Mus musculus (Mouse).	Eukaryota; Metazoa; Chordata; Craniata; Vertebrata; Euteleostomi;Mammalia; Eutheria; Euarchontoglires; Glires; Rodentia; Myomorpha;Muroidea; Muridae; Murinae; Mus; Mus.	10090		707205100	444380300	797166200	571256300	902332000	284982700
1845	1842	1617	B1ARA5	0	2741	60S ribosomal protein L26	Rpl26		B1ARA5_MOUSE Unreviewed; 143 AA.	Mus musculus (Mouse).	Eukaryota; Metazoa; Chordata; Craniata; Vertebrata; Euteleostomi;Mammalia; Eutheria; Euarchontoglires; Glires; Rodentia; Myomorpha;Muroidea; Muridae; Murinae; Mus; Mus.	10090		1075160000	737799200	948078300	671981100	1227688000	592339500
11178	11174	22	Q3THJ0	0	2633	60S ribosomal protein L18a	Rpl18a		Q3THJ0_MOUSE Unreviewed; 176 AA.	Mus musculus (Mouse).	Eukaryota; Metazoa; Chordata; Craniata; Vertebrata; Euteleostomi;Mammalia; Eutheria; Euarchontoglires; Glires; Rodentia; Myomorpha;Muroidea; Muridae; Murinae; Mus; Mus.	10090		90492400	66983900	101051000	80865000	90620300	68314100
7206	0	462	Q8BR92	0	792	Paralemmin-2	Palm2		PALM2_MOUSE Reviewed; 376 AA.	Mus musculus (Mouse).	Eukaryota; Metazoa; Chordata; Craniata; Vertebrata; Euteleostomi;Mammalia; Eutheria; Euarchontoglires; Glires; Rodentia; Myomorpha;Muroidea; Muridae; Murinae; Mus; Mus.	10090	mmu:242481	689175000	470474000	379119500	516379100	455870800	449052400
6041	6033	651	Q99PJ0	0	5368	Neurotrimin	Ntm		NTRI_MOUSE Reviewed; 344 AA.	Mus musculus (Mouse).	Eukaryota; Metazoa; Chordata; Craniata; Vertebrata; Euteleostomi;Mammalia; Eutheria; Euarchontoglires; Glires; Rodentia; Myomorpha;Muroidea; Muridae; Murinae; Mus; Mus.	10090		3076849000	2372866000	3362985000	3641580000	1742128000	3075763000
7827	0	385	Q8BLD9	0	8337	D(1B) dopamine receptor	Drd5		DRD5_MOUSE Reviewed; 478 AA.	Mus musculus (Mouse).	Eukaryota; Metazoa; Chordata; Craniata; Vertebrata; Euteleostomi;Mammalia; Eutheria; Euarchontoglires; Glires; Rodentia; Myomorpha;Muroidea; Muridae; Murinae; Mus; Mus.	10090	mmu:13492	953067000	989738000	792355000	808938000	731507000	1014560000
11062	11055	31	Q61287	0	370	Alpha-globin	Hbat1		Q61287_MOUSE Unreviewed; 142 AA.	Mus musculus (Mouse).	Eukaryota; Metazoa; Chordata; Craniata; Vertebrata; Euteleostomi;Mammalia; Eutheria; Euarchontoglires; Glires; Rodentia; Myomorpha;Muroidea; Muridae; Murinae; Mus; Mus.	10090		8904926000	6843468000	12011590000	9835921000	9422215000	6540481000
1863	0	1610	Q99LY9	0	2715	NADH dehydrogenase [ubiquinone] iron-sulfur protein 5	Ndufs5		NDUS5_MOUSE Reviewed; 106 AA.	Mus musculus (Mouse).	Eukaryota; Metazoa; Chordata; Craniata; Vertebrata; Euteleostomi;Mammalia; Eutheria; Euarchontoglires; Glires; Rodentia; Myomorpha;Muroidea; Muridae; Murinae; Mus; Mus.	10090	mmu:595136	524130200	100938800	760373500	378480300	653407000	253019700
11296	0	11	Q6NWV5	0	7102	Pgam1 protein	Pgam1		Q6NWV5_MOUSE Unreviewed; 197 AA.	Mus musculus (Mouse).	Eukaryota; Metazoa; Chordata; Craniata; Vertebrata; Euteleostomi;Mammalia; Eutheria; Euarchontoglires; Glires; Rodentia; Myomorpha;Muroidea; Muridae; Murinae; Mus; Mus.	10090		4752223000	5022406000	9246580000	6411370000	6208820000	5197135000
9723	9669	172	Q6PGK0	0	3728	Cyfip2 protein	Cyfip2		Q6PGK0_MOUSE Unreviewed; 894 AA.	Mus musculus (Mouse).	Eukaryota; Metazoa; Chordata; Craniata; Vertebrata; Euteleostomi;Mammalia; Eutheria; Euarchontoglires; Glires; Rodentia; Myomorpha;Muroidea; Muridae; Murinae; Mus; Mus.	10090		69260200	58937700	195006000	93969500	98485400	120251000
2649	0	1391	P47708	0	3155	Rabphilin-3A	Rph3a		RP3A_MOUSE Reviewed; 681 AA.	Mus musculus (Mouse).	Eukaryota; Metazoa; Chordata; Craniata; Vertebrata; Euteleostomi;Mammalia; Eutheria; Euarchontoglires; Glires; Rodentia; Myomorpha;Muroidea; Muridae; Murinae; Mus; Mus.	10090	mmu:19894	1943455000	1538533000	1954231000	1954938000	1664453000	1419516000
1325	0	1787	Q05186	0	3342	Reticulocalbin-1	Rcn1		RCN1_MOUSE Reviewed; 325 AA.	Mus musculus (Mouse).	Eukaryota; Metazoa; Chordata; Craniata; Vertebrata; Euteleostomi;Mammalia; Eutheria; Euarchontoglires; Glires; Rodentia; Myomorpha;Muroidea; Muridae; Murinae; Mus; Mus.	10090	mmu:19672	132722000	74374900	141228400	87673300	107861700	135597000
309	0	2274	P60840	0	5953	Alpha-endosulfine	Ensa		ENSA_MOUSE Reviewed; 121 AA.	Mus musculus (Mouse).	Eukaryota; Metazoa; Chordata; Craniata; Vertebrata; Euteleostomi;Mammalia; Eutheria; Euarchontoglires; Glires; Rodentia; Myomorpha;Muroidea; Muridae; Murinae; Mus; Mus.	10090	mmu:56205	41187500	361825900	231720400	192238000	241493900	122510700
8164	8145	345	P68033	0	1141	Actin, alpha cardiac muscle 1	Actc1		ACTC_MOUSE Reviewed; 377 AA.	Mus musculus (Mouse).	Eukaryota; Metazoa; Chordata; Craniata; Vertebrata; Euteleostomi;Mammalia; Eutheria; Euarchontoglires; Glires; Rodentia; Myomorpha;Muroidea; Muridae; Murinae; Mus; Mus.	10090	mmu:11464	43370110000	55569690000	45203530000	44420330000	38010080000	51429500000
3668	3667	1125	Q9WV69	0	3671	Dematin	Dmtn		DEMA_MOUSE Reviewed; 405 AA.	Mus musculus (Mouse).	Eukaryota; Metazoa; Chordata; Craniata; Vertebrata; Euteleostomi;Mammalia; Eutheria; Euarchontoglires; Glires; Rodentia; Myomorpha;Muroidea; Muridae; Murinae; Mus; Mus.	10090	mmu:13829	599876700	321990700	749093400	730551800	304825700	587795700
8174	8145	345	P62737	0	2456	Actin, aortic smooth muscle	Acta2		ACTA_MOUSE Reviewed; 377 AA.	Mus musculus (Mouse).	Eukaryota; Metazoa; Chordata; Craniata; Vertebrata; Euteleostomi;Mammalia; Eutheria; Euarchontoglires; Glires; Rodentia; Myomorpha;Muroidea; Muridae; Murinae; Mus; Mus.	10090	mmu:11475	40587840000	52589690000	37045370000	40011520000	33617360000	46840920000
8172	8145	345	P63268	0	1189	Actin, gamma-enteric smooth muscle	Actg2		ACTH_MOUSE Reviewed; 376 AA.	Mus musculus (Mouse).	Eukaryota; Metazoa; Chordata; Craniata; Vertebrata; Euteleostomi;Mammalia; Eutheria; Euarchontoglires; Glires; Rodentia; Myomorpha;Muroidea; Muridae; Murinae; Mus; Mus.	10090	mmu:11468	40587840000	52589690000	37045370000	40011520000	33617360000	46840920000
3342	0	1203	Q9JKR6	0	5528	Hypoxia up-regulated protein 1	Hyou1		HYOU1_MOUSE Reviewed; 999 AA.	Mus musculus (Mouse).	Eukaryota; Metazoa; Chordata; Craniata; Vertebrata; Euteleostomi;Mammalia; Eutheria; Euarchontoglires; Glires; Rodentia; Myomorpha;Muroidea; Muridae; Murinae; Mus; Mus.	10090	mmu:12282	892086900	503333200	1147220000	702426400	976525900	679865500
10081	0	131	Q9DC61	0	1248	Mitochondrial-processing peptidase subunit alpha	Pmpca		MPPA_MOUSE Reviewed; 524 AA.	Mus musculus (Mouse).	Eukaryota; Metazoa; Chordata; Craniata; Vertebrata; Euteleostomi;Mammalia; Eutheria; Euarchontoglires; Glires; Rodentia; Myomorpha;Muroidea; Muridae; Murinae; Mus; Mus.	10090	mmu:66865	77594000	15652600	89716700	80733300	69287900	19313000
656	0	2081	Q9CQZ5	0	4707	NADH dehydrogenase [ubiquinone] 1 alpha subcomplex subunit 6	Ndufa6		NDUA6_MOUSE Reviewed; 131 AA.	Mus musculus (Mouse).	Eukaryota; Metazoa; Chordata; Craniata; Vertebrata; Euteleostomi;Mammalia; Eutheria; Euarchontoglires; Glires; Rodentia; Myomorpha;Muroidea; Muridae; Murinae; Mus; Mus.	10090	mmu:67130	197207100	271770700	590714600	390218600	276108800	346836300
2115	2114	1531	Q6ZWY3	0	6530	40S ribosomal protein S27-like	Rps27l		RS27L_MOUSE Reviewed; 84 AA.	Mus musculus (Mouse).	Eukaryota; Metazoa; Chordata; Craniata; Vertebrata; Euteleostomi;Mammalia; Eutheria; Euarchontoglires; Glires; Rodentia; Myomorpha;Muroidea; Muridae; Murinae; Mus; Mus.	10090		113379400	93414900	159017500	116912700	129126200	91825400
3874	3873	1072	Q922R8	0	2486	Protein disulfide-isomerase A6	Pdia6		PDIA6_MOUSE Reviewed; 440 AA.	Mus musculus (Mouse).	Eukaryota; Metazoa; Chordata; Craniata; Vertebrata; Euteleostomi;Mammalia; Eutheria; Euarchontoglires; Glires; Rodentia; Myomorpha;Muroidea; Muridae; Murinae; Mus; Mus.	10090	mmu:71853	697323800	673790800	881746400	403822900	882041400	784440300
9464	9458	195	Q63844	0	5458	Mitogen-activated protein kinase 3	Mapk3		MK03_MOUSE Reviewed; 380 AA.	Mus musculus (Mouse).	Eukaryota; Metazoa; Chordata; Craniata; Vertebrata; Euteleostomi;Mammalia; Eutheria; Euarchontoglires; Glires; Rodentia; Myomorpha;Muroidea; Muridae; Murinae; Mus; Mus.	10090	mmu:26417	212107500	225044400	374359000	196299500	272717000	290471300
8288	0	334	Q9CQX2	0	4990	Cytochrome b5 type B	Cyb5b		CYB5B_MOUSE Reviewed; 146 AA.	Mus musculus (Mouse).	Eukaryota; Metazoa; Chordata; Craniata; Vertebrata; Euteleostomi;Mammalia; Eutheria; Euarchontoglires; Glires; Rodentia; Myomorpha;Muroidea; Muridae; Murinae; Mus; Mus.	10090	mmu:66427	1320249000	1180550000	1628689000	1319552000	1235238000	1289630000
1716	0	1652	Q01853	0	2864	Transitional endoplasmic reticulum ATPase	Vcp		TERA_MOUSE Reviewed; 806 AA.	Mus musculus (Mouse).	Eukaryota; Metazoa; Chordata; Craniata; Vertebrata; Euteleostomi;Mammalia; Eutheria; Euarchontoglires; Glires; Rodentia; Myomorpha;Muroidea; Muridae; Murinae; Mus; Mus.	10090	mmu:269523	2687284000	2414002000	5087488000	2875132000	3881860000	2655822000
2063	0	1544	P80316	0	2696	T-complex protein 1 subunit epsilon	Cct5		TCPE_MOUSE Reviewed; 541 AA.	Mus musculus (Mouse).	Eukaryota; Metazoa; Chordata; Craniata; Vertebrata; Euteleostomi;Mammalia; Eutheria; Euarchontoglires; Glires; Rodentia; Myomorpha;Muroidea; Muridae; Murinae; Mus; Mus.	10090	mmu:12465	634289100	481891000	995125000	539827600	681756200	768741700
11298	0	10	O70251	0	7	Elongation factor 1-beta	Eef1b		EF1B_MOUSE Reviewed; 225 AA.	Mus musculus (Mouse).	Eukaryota; Metazoa; Chordata; Craniata; Vertebrata; Euteleostomi;Mammalia; Eutheria; Euarchontoglires; Glires; Rodentia; Myomorpha;Muroidea; Muridae; Murinae; Mus; Mus.	10090	mmu:55949	970377400	439228100	681577900	374137200	932733300	584318400
2773	0	1357	Q9QUI0	0	3717	Transforming protein RhoA	Rhoa		RHOA_MOUSE Reviewed; 193 AA.	Mus musculus (Mouse).	Eukaryota; Metazoa; Chordata; Craniata; Vertebrata; Euteleostomi;Mammalia; Eutheria; Euarchontoglires; Glires; Rodentia; Myomorpha;Muroidea; Muridae; Murinae; Mus; Mus.	10090	mmu:11848	1766989000	2345798000	3377536000	2265471000	2388388000	2282493000
8869	8868	264	Q91VR2	0	240	ATP synthase subunit gamma, mitochondrial	Atp5c1		ATPG_MOUSE Reviewed; 298 AA.	Mus musculus (Mouse).	Eukaryota; Metazoa; Chordata; Craniata; Vertebrata; Euteleostomi;Mammalia; Eutheria; Euarchontoglires; Glires; Rodentia; Myomorpha;Muroidea; Muridae; Murinae; Mus; Mus.	10090	mmu:11949	2457172000	1770091000	3109018000	2018533000	2683867000	2054720000
1880	1878	1603	Q8R001	0	7075	Microtubule-associated protein RP/EB family member 2	Mapre2		MARE2_MOUSE Reviewed; 326 AA.	Mus musculus (Mouse).	Eukaryota; Metazoa; Chordata; Craniata; Vertebrata; Euteleostomi;Mammalia; Eutheria; Euarchontoglires; Glires; Rodentia; Myomorpha;Muroidea; Muridae; Murinae; Mus; Mus.	10090	mmu:212307	748735100	1085310000	1316722000	1090785000	999624900	782768600
8512	0	304	Q9D6F9	0	7728	Tubulin beta-4A chain	Tubb4a		TBB4A_MOUSE Reviewed; 444 AA.	Mus musculus (Mouse).	Eukaryota; Metazoa; Chordata; Craniata; Vertebrata; Euteleostomi;Mammalia; Eutheria; Euarchontoglires; Glires; Rodentia; Myomorpha;Muroidea; Muridae; Murinae; Mus; Mus.	10090	mmu:22153	10274450000	6680373000	20325980000	12190040000	12202480000	10676940000
3619	0	1132	P63101	0	2809	14-3-3 protein zeta/delta	Ywhaz		1433Z_MOUSE Reviewed; 245 AA.	Mus musculus (Mouse).	Eukaryota; Metazoa; Chordata; Craniata; Vertebrata; Euteleostomi;Mammalia; Eutheria; Euarchontoglires; Glires; Rodentia; Myomorpha;Muroidea; Muridae; Murinae; Mus; Mus.	10090	mmu:22631	10633030000	6886334000	12005840000	7428705000	10403570000	9416281000
2705	2704	1376	Q9JKY5	0	2079	Huntingtin-interacting protein 1-related protein	Hip1r		HIP1R_MOUSE Reviewed; 1068 AA.	Mus musculus (Mouse).	Eukaryota; Metazoa; Chordata; Craniata; Vertebrata; Euteleostomi;Mammalia; Eutheria; Euarchontoglires; Glires; Rodentia; Myomorpha;Muroidea; Muridae; Murinae; Mus; Mus.	10090	mmu:29816	261627500	146624100	186027400	211546100	193866100	134101600
937	936	1946	Q99KN9	0	4046	Clathrin interactor 1	Clint1		EPN4_MOUSE Reviewed; 631 AA.	Mus musculus (Mouse).	Eukaryota; Metazoa; Chordata; Craniata; Vertebrata; Euteleostomi;Mammalia; Eutheria; Euarchontoglires; Glires; Rodentia; Myomorpha;Muroidea; Muridae; Murinae; Mus; Mus.	10090		285868200	204413600	552845400	422722500	227388900	349247400
3620	0	1132	P61982	0	6939	14-3-3 protein gamma	Ywhag		1433G_MOUSE Reviewed; 247 AA.	Mus musculus (Mouse).	Eukaryota; Metazoa; Chordata; Craniata; Vertebrata; Euteleostomi;Mammalia; Eutheria; Euarchontoglires; Glires; Rodentia; Myomorpha;Muroidea; Muridae; Murinae; Mus; Mus.	10090	mmu:22628	6316404000	5890516000	6211752000	6440580000	5725751000	4507072000
5944	5940	666	Q9JLM7	0	6007	Double cortin and calcium/calmodulin-dependent protein kinase-like 1, isoform CRA_c	Dclk1		Q9JLM7_MOUSE Unreviewed; 527 AA.	Mus musculus (Mouse).	Eukaryota; Metazoa; Chordata; Craniata; Vertebrata; Euteleostomi;Mammalia; Eutheria; Euarchontoglires; Glires; Rodentia; Myomorpha;Muroidea; Muridae; Murinae; Mus; Mus.	10090		345746600	299137100	510461500	356778400	429847000	258555100
3211	0	1239	P15532	0	2458	Nucleoside diphosphate kinase A	Nme1		NDKA_MOUSE Reviewed; 152 AA.	Mus musculus (Mouse).	Eukaryota; Metazoa; Chordata; Craniata; Vertebrata; Euteleostomi;Mammalia; Eutheria; Euarchontoglires; Glires; Rodentia; Myomorpha;Muroidea; Muridae; Murinae; Mus; Mus.	10090	mmu:18102	2225872000	1195067000	2111206000	1584998000	2103481000	1310435000
3578	0	1142	Q61753	0	1538	D-3-phosphoglycerate dehydrogenase	Phgdh		SERA_MOUSE Reviewed; 533 AA.	Mus musculus (Mouse).	Eukaryota; Metazoa; Chordata; Craniata; Vertebrata; Euteleostomi;Mammalia; Eutheria; Euarchontoglires; Glires; Rodentia; Myomorpha;Muroidea; Muridae; Murinae; Mus; Mus.	10090	mmu:236539	518761000	389889900	566526600	564076000	402910000	388890400
1889	1888	1601	P30999	0	4252	Catenin delta-1	Ctnnd1		CTND1_MOUSE Reviewed; 938 AA.	Mus musculus (Mouse).	Eukaryota; Metazoa; Chordata; Craniata; Vertebrata; Euteleostomi;Mammalia; Eutheria; Euarchontoglires; Glires; Rodentia; Myomorpha;Muroidea; Muridae; Murinae; Mus; Mus.	10090	mmu:12388	533493400	257459800	323906600	90665400	525256000	376581000
1735	0	1647	Q9Z2I9	0	4767	Succinate--CoA ligase [ADP-forming] subunit beta, mitochondrial	Sucla2		SUCB1_MOUSE Reviewed; 463 AA.	Mus musculus (Mouse).	Eukaryota; Metazoa; Chordata; Craniata; Vertebrata; Euteleostomi;Mammalia; Eutheria; Euarchontoglires; Glires; Rodentia; Myomorpha;Muroidea; Muridae; Murinae; Mus; Mus.	10090	mmu:20916	179183400	14281200	127940300	93123200	111069000	95880400
7418	7414	432	Q8C943	0	7427	Anion exchange protein	Slc4a10		Q8C943_MOUSE Unreviewed; 1089 AA.	Mus musculus (Mouse).	Eukaryota; Metazoa; Chordata; Craniata; Vertebrata; Euteleostomi;Mammalia; Eutheria; Euarchontoglires; Glires; Rodentia; Myomorpha;Muroidea; Muridae; Murinae; Mus; Mus.	10090	mmu:94229	194279200	101347900	872261200	505880800	146326800	521443300
3653	0	1128	Q5DTP6	0	8231	MKIAA4076 protein	Plppr3		Q5DTP6_MOUSE Unreviewed; 605 AA.	Mus musculus (Mouse).	Eukaryota; Metazoa; Chordata; Craniata; Vertebrata; Euteleostomi;Mammalia; Eutheria; Euarchontoglires; Glires; Rodentia; Myomorpha;Muroidea; Muridae; Murinae; Mus; Mus.	10090		565891700	298938900	435843400	229773000	654017900	247908300
3655	3653	1128	Q7TPB0	0	2752	Phospholipid phosphatase-related protein type 3	Plppr3		PLPR3_MOUSE Reviewed; 716 AA.	Mus musculus (Mouse).	Eukaryota; Metazoa; Chordata; Craniata; Vertebrata; Euteleostomi;Mammalia; Eutheria; Euarchontoglires; Glires; Rodentia; Myomorpha;Muroidea; Muridae; Murinae; Mus; Mus.	10090	mmu:216152	565891700	298938900	435843400	229773000	654017900	247908300
5313	5308	788	P05214	0	4794	Tubulin alpha-3 chain	Tuba3aTuba3b		TBA3_MOUSE Reviewed; 450 AA.	Mus musculus (Mouse).	Eukaryota; Metazoa; Chordata; Craniata; Vertebrata; Euteleostomi;Mammalia; Eutheria; Euarchontoglires; Glires; Rodentia; Myomorpha;Muroidea; Muridae; Murinae; Mus; Mus.	10090	mmu:22144	49351740000	57017670000	105040500000	69469490000	61182500000	65036830000
7867	0	377	Q60668	0	6914	Heterogeneous nuclear ribonucleoprotein D0	Hnrnpd		HNRPD_MOUSE Reviewed; 355 AA.	Mus musculus (Mouse).	Eukaryota; Metazoa; Chordata; Craniata; Vertebrata; Euteleostomi;Mammalia; Eutheria; Euarchontoglires; Glires; Rodentia; Myomorpha;Muroidea; Muridae; Murinae; Mus; Mus.	10090	mmu:11991	1004119000	720858600	1626745000	1215720000	993702000	888816200
8295	0	331	Q8C675	0	8264	Glucose-6-phosphate isomerase	Gpi		G6PI_MOUSE Reviewed; 558 AA.	Mus musculus (Mouse).	Eukaryota; Metazoa; Chordata; Craniata; Vertebrata; Euteleostomi;Mammalia; Eutheria; Euarchontoglires; Glires; Rodentia; Myomorpha;Muroidea; Muridae; Murinae; Mus; Mus.	10090	mmu:14751	2255721000	2210680000	3480998000	2527071000	2422452000	2330956000
5143	0	813	Q9QYF9	0	937	Protein NDRG3	Ndrg3		NDRG3_MOUSE Reviewed; 375 AA.	Mus musculus (Mouse).	Eukaryota; Metazoa; Chordata; Craniata; Vertebrata; Euteleostomi;Mammalia; Eutheria; Euarchontoglires; Glires; Rodentia; Myomorpha;Muroidea; Muridae; Murinae; Mus; Mus.	10090	mmu:29812	251482400	159816400	231600000	242290600	142193200	214457700
10968	10967	38	P08003	0	3962	Protein disulfide-isomerase A4	Pdia4		PDIA4_MOUSE Reviewed; 638 AA.	Mus musculus (Mouse).	Eukaryota; Metazoa; Chordata; Craniata; Vertebrata; Euteleostomi;Mammalia; Eutheria; Euarchontoglires; Glires; Rodentia; Myomorpha;Muroidea; Muridae; Murinae; Mus; Mus.	10090	mmu:12304	519055600	371263800	498193500	329632300	472327600	460305300
2778	2773	1357	Q62159	0	7511	Rho-related GTP-binding protein RhoC	Rhoc		RHOC_MOUSE Reviewed; 193 AA.	Mus musculus (Mouse).	Eukaryota; Metazoa; Chordata; Craniata; Vertebrata; Euteleostomi;Mammalia; Eutheria; Euarchontoglires; Glires; Rodentia; Myomorpha;Muroidea; Muridae; Murinae; Mus; Mus.	10090	mmu:11853	404516400	356327900	1328709000	756265500	717918200	455610200
5362	5357	779	P16381	0	2945	Putative ATP-dependent RNA helicase Pl10	D1Pas1		DDX3L_MOUSE Reviewed; 660 AA.	Mus musculus (Mouse).	Eukaryota; Metazoa; Chordata; Craniata; Vertebrata; Euteleostomi;Mammalia; Eutheria; Euarchontoglires; Glires; Rodentia; Myomorpha;Muroidea; Muridae; Murinae; Mus; Mus.	10090	mmu:110957	325293500	175268100	488099100	235572600	368624600	302722000
5360	5357	779	Q62095	0	1444	ATP-dependent RNA helicase DDX3Y	Ddx3y		DDX3Y_MOUSE Reviewed; 658 AA.	Mus musculus (Mouse).	Eukaryota; Metazoa; Chordata; Craniata; Vertebrata; Euteleostomi;Mammalia; Eutheria; Euarchontoglires; Glires; Rodentia; Myomorpha;Muroidea; Muridae; Murinae; Mus; Mus.	10090	mmu:26900	325293500	175268100	488099100	235572600	368624600	302722000
5316	5308	788	Q9JJZ2	0	6391	Tubulin alpha-8 chain	Tuba8		TBA8_MOUSE Reviewed; 449 AA.	Mus musculus (Mouse).	Eukaryota; Metazoa; Chordata; Craniata; Vertebrata; Euteleostomi;Mammalia; Eutheria; Euarchontoglires; Glires; Rodentia; Myomorpha;Muroidea; Muridae; Murinae; Mus; Mus.	10090	mmu:53857	40725390000	48683480000	88066570000	57906600000	50902470000	54814880000
2117	0	1530	P18760	0	3035	Cofilin-1	Cfl1		COF1_MOUSE Reviewed; 166 AA.	Mus musculus (Mouse).	Eukaryota; Metazoa; Chordata; Craniata; Vertebrata; Euteleostomi;Mammalia; Eutheria; Euarchontoglires; Glires; Rodentia; Myomorpha;Muroidea; Muridae; Murinae; Mus; Mus.	10090	mmu:12631	3531419000	1974687000	3290062000	3139378000	2849504000	1939310000
10112	0	128	P07724	0	7889	Serum albumin	Alb		ALBU_MOUSE Reviewed; 608 AA.	Mus musculus (Mouse).	Eukaryota; Metazoa; Chordata; Craniata; Vertebrata; Euteleostomi;Mammalia; Eutheria; Euarchontoglires; Glires; Rodentia; Myomorpha;Muroidea; Muridae; Murinae; Mus; Mus.	10090	mmu:11657	52002900	123372900	106304000	59687600	108641900	78312600
10038	10035	138	P86048	0	2	60S ribosomal protein L10-like	Rpl10l		RL10L_MOUSE Reviewed; 214 AA.	Mus musculus (Mouse).	Eukaryota; Metazoa; Chordata; Craniata; Vertebrata; Euteleostomi;Mammalia; Eutheria; Euarchontoglires; Glires; Rodentia; Myomorpha;Muroidea; Muridae; Murinae; Mus; Mus.	10090	mmu:238217	122494000	71734000	238735400	116147900	175644200	100886500
7815	7814	388	P56399	0	60	Ubiquitin carboxyl-terminal hydrolase 5	Usp5		UBP5_MOUSE Reviewed; 858 AA.	Mus musculus (Mouse).	Eukaryota; Metazoa; Chordata; Craniata; Vertebrata; Euteleostomi;Mammalia; Eutheria; Euarchontoglires; Glires; Rodentia; Myomorpha;Muroidea; Muridae; Murinae; Mus; Mus.	10090	mmu:22225	1401516000	1235616000	1378595000	1414759000	890568900	1389606000
9990	9985	144	Q8BG05	0	1405	Heterogeneous nuclear ribonucleoprotein A3	Hnrnpa3		ROA3_MOUSE Reviewed; 379 AA.	Mus musculus (Mouse).	Eukaryota; Metazoa; Chordata; Craniata; Vertebrata; Euteleostomi;Mammalia; Eutheria; Euarchontoglires; Glires; Rodentia; Myomorpha;Muroidea; Muridae; Murinae; Mus; Mus.	10090	mmu:229279	2031163000	1312362000	2172783000	2008238000	1401178000	1665976000
5933	5929	667	Q61171	0	7509	Peroxiredoxin-2	Prdx2		PRDX2_MOUSE Reviewed; 198 AA.	Mus musculus (Mouse).	Eukaryota; Metazoa; Chordata; Craniata; Vertebrata; Euteleostomi;Mammalia; Eutheria; Euarchontoglires; Glires; Rodentia; Myomorpha;Muroidea; Muridae; Murinae; Mus; Mus.	10090	mmu:21672	579982700	431825400	627918100	536819500	507130300	437458400
6453	6451	577	P17809	0	6925	Solute carrier family 2, facilitated glucose transporter member 1	Slc2a1		GTR1_MOUSE Reviewed; 492 AA.	Mus musculus (Mouse).	Eukaryota; Metazoa; Chordata; Craniata; Vertebrata; Euteleostomi;Mammalia; Eutheria; Euarchontoglires; Glires; Rodentia; Myomorpha;Muroidea; Muridae; Murinae; Mus; Mus.	10090	mmu:20525	127951400	47214600	103238400	56544500	139920900	45306200
5311	5308	788	P68373	0	6635	Tubulin alpha-1C chain	Tuba1c		TBA1C_MOUSE Reviewed; 449 AA.	Mus musculus (Mouse).	Eukaryota; Metazoa; Chordata; Craniata; Vertebrata; Euteleostomi;Mammalia; Eutheria; Euarchontoglires; Glires; Rodentia; Myomorpha;Muroidea; Muridae; Murinae; Mus; Mus.	10090	mmu:22146	52332640000	58716340000	106924000000	70983330000	62920900000	66053460000
5308	0	788	Q5XJF8	0	4064	Tubulin alpha-1A chain	Tuba1a		TBA1A_MOUSE Reviewed; 451 AA.	Mus musculus (Mouse).	Eukaryota; Metazoa; Chordata; Craniata; Vertebrata; Euteleostomi;Mammalia; Eutheria; Euarchontoglires; Glires; Rodentia; Myomorpha;Muroidea; Muridae; Murinae; Mus; Mus.	10090	mmu:22142	52392810000	58762960000	107091000000	71079320000	62978920000	66119030000
1076	1075	1888	Q8VE33	0	6299	Ganglioside-induced differentiation-associated protein 1-like 1	Gdap1l1		GD1L1_MOUSE Reviewed; 370 AA.	Mus musculus (Mouse).	Eukaryota; Metazoa; Chordata; Craniata; Vertebrata; Euteleostomi;Mammalia; Eutheria; Euarchontoglires; Glires; Rodentia; Myomorpha;Muroidea; Muridae; Murinae; Mus; Mus.	10090		367429500	500675800	1126697000	605559000	680435900	524903400
6077	0	648	Q80UU9	0	1830	Membrane-associated progesterone receptor component 2	Pgrmc2		PGRC2_MOUSE Reviewed; 217 AA.	Mus musculus (Mouse).	Eukaryota; Metazoa; Chordata; Craniata; Vertebrata; Euteleostomi;Mammalia; Eutheria; Euarchontoglires; Glires; Rodentia; Myomorpha;Muroidea; Muridae; Murinae; Mus; Mus.	10090	mmu:70804	74207700	31108400	54757600	52458500	56566400	33395900
10036	10035	138	Q6ZWV3	0	5363	60S ribosomal protein L10	Rpl10		RL10_MOUSE Reviewed; 214 AA.	Mus musculus (Mouse).	Eukaryota; Metazoa; Chordata; Craniata; Vertebrata; Euteleostomi;Mammalia; Eutheria; Euarchontoglires; Glires; Rodentia; Myomorpha;Muroidea; Muridae; Murinae; Mus; Mus.	10090	mmu:110954	142510900	102529400	331502800	151626700	225530300	144730400
3245	3244	1228	Q61792	0	3313	LIM and SH3 domain protein 1	Lasp1		LASP1_MOUSE Reviewed; 263 AA.	Mus musculus (Mouse).	Eukaryota; Metazoa; Chordata; Craniata; Vertebrata; Euteleostomi;Mammalia; Eutheria; Euarchontoglires; Glires; Rodentia; Myomorpha;Muroidea; Muridae; Murinae; Mus; Mus.	10090	mmu:16796	2616237000	2015556000	1937093000	2338200000	1863872000	1645457000
167	0	2369	Q3UNH4	0	6763	G protein-regulated inducer of neurite outgrowth 1	Gprin1		GRIN1_MOUSE Reviewed; 932 AA.	Mus musculus (Mouse).	Eukaryota; Metazoa; Chordata; Craniata; Vertebrata; Euteleostomi;Mammalia; Eutheria; Euarchontoglires; Glires; Rodentia; Myomorpha;Muroidea; Muridae; Murinae; Mus; Mus.	10090	mmu:26913	2010538000	1704043000	1246006000	1699695000	1290600000	1428800000
2257	2255	1491	Q8BTG0	0	2410	Sodium/hydrogen exchanger	Slc9a6		Q8BTG0_MOUSE Unreviewed; 702 AA.	Mus musculus (Mouse).	Eukaryota; Metazoa; Chordata; Craniata; Vertebrata; Euteleostomi;Mammalia; Eutheria; Euarchontoglires; Glires; Rodentia; Myomorpha;Muroidea; Muridae; Murinae; Mus; Mus.	10090		18635900	40794300	59547700	38393200	21343600	51840200
8005	0	367	Q3U0V1	0	345	Far upstream element-binding protein 2	Khsrp		FUBP2_MOUSE Reviewed; 748 AA.	Mus musculus (Mouse).	Eukaryota; Metazoa; Chordata; Craniata; Vertebrata; Euteleostomi;Mammalia; Eutheria; Euarchontoglires; Glires; Rodentia; Myomorpha;Muroidea; Muridae; Murinae; Mus; Mus.	10090	mmu:16549	1700357000	1194598000	886725900	1429132000	1340332000	477323700
779	0	2019	Q99JR1	0	6992	Sideroflexin-1	Sfxn1		SFXN1_MOUSE Reviewed; 322 AA.	Mus musculus (Mouse).	Eukaryota; Metazoa; Chordata; Craniata; Vertebrata; Euteleostomi;Mammalia; Eutheria; Euarchontoglires; Glires; Rodentia; Myomorpha;Muroidea; Muridae; Murinae; Mus; Mus.	10090	mmu:14057	1302534000	1451250000	1712904000	958897600	1157294000	1982159000
7476	0	429	P46660	0	6353	Alpha-internexin	Ina		AINX_MOUSE Reviewed; 501 AA.	Mus musculus (Mouse).	Eukaryota; Metazoa; Chordata; Craniata; Vertebrata; Euteleostomi;Mammalia; Eutheria; Euarchontoglires; Glires; Rodentia; Myomorpha;Muroidea; Muridae; Murinae; Mus; Mus.	10090	mmu:226180	2078826000	675244900	1107583000	1451569000	1219500000	764355400
5537	0	744	Q8VIJ6	0	4676	Splicing factor, proline- and glutamine-rich	Sfpq		SFPQ_MOUSE Reviewed; 699 AA.	Mus musculus (Mouse).	Eukaryota; Metazoa; Chordata; Craniata; Vertebrata; Euteleostomi;Mammalia; Eutheria; Euarchontoglires; Glires; Rodentia; Myomorpha;Muroidea; Muridae; Murinae; Mus; Mus.	10090	mmu:71514	1276143000	620819900	1741079000	1273556000	804827700	1330661000
1393	0	1764	Q06185	0	3279	ATP synthase subunit e, mitochondrial	Atp5i		ATP5I_MOUSE Reviewed; 71 AA.	Mus musculus (Mouse).	Eukaryota; Metazoa; Chordata; Craniata; Vertebrata; Euteleostomi;Mammalia; Eutheria; Euarchontoglires; Glires; Rodentia; Myomorpha;Muroidea; Muridae; Murinae; Mus; Mus.	10090	mmu:11958	894836000	691760000	463074000	739780000	759737500	243514000
1394	1393	1764	Q5EBI8	0	4060	ATP synthase, H+ transporting, mitochondrial F1F0 complex, subunit e	Atp5k		Q5EBI8_MOUSE Unreviewed; 71 AA.	Mus musculus (Mouse).	Eukaryota; Metazoa; Chordata; Craniata; Vertebrata; Euteleostomi;Mammalia; Eutheria; Euarchontoglires; Glires; Rodentia; Myomorpha;Muroidea; Muridae; Murinae; Mus; Mus.	10090		894836000	691760000	463074000	739780000	759737500	243514000
4156	4152	1005	Q9Z0R4	0	4052	Intersectin-1	Itsn1		ITSN1_MOUSE Reviewed; 1714 AA.	Mus musculus (Mouse).	Eukaryota; Metazoa; Chordata; Craniata; Vertebrata; Euteleostomi;Mammalia; Eutheria; Euarchontoglires; Glires; Rodentia; Myomorpha;Muroidea; Muridae; Murinae; Mus; Mus.	10090	mmu:16443	306283900	197379200	209333600	104820100	332475300	174383700
1498	0	1732	Q8BMS1	0	8084	Trifunctional enzyme subunit alpha, mitochondrial	Hadha		ECHA_MOUSE Reviewed; 763 AA.	Mus musculus (Mouse).	Eukaryota; Metazoa; Chordata; Craniata; Vertebrata; Euteleostomi;Mammalia; Eutheria; Euarchontoglires; Glires; Rodentia; Myomorpha;Muroidea; Muridae; Murinae; Mus; Mus.	10090	mmu:97212	261092500	176129300	409709100	324847700	318095200	101174800
11198	11193	18	Q9QYB8	0	1530	Beta-adducin	Add2		ADDB_MOUSE Reviewed; 725 AA.	Mus musculus (Mouse).	Eukaryota; Metazoa; Chordata; Craniata; Vertebrata; Euteleostomi;Mammalia; Eutheria; Euarchontoglires; Glires; Rodentia; Myomorpha;Muroidea; Muridae; Murinae; Mus; Mus.	10090	mmu:11519	1163825000	955353700	1457462000	1157850000	1054799000	995629900
8389	0	322	Q91YI8	0	299	Pyruvate kinase PKM	Pkm		KPYM_MOUSE Reviewed; 531 AA.	Mus musculus (Mouse).	Eukaryota; Metazoa; Chordata; Craniata; Vertebrata; Euteleostomi;Mammalia; Eutheria; Euarchontoglires; Glires; Rodentia; Myomorpha;Muroidea; Muridae; Murinae; Mus; Mus.	10090	mmu:18746	6249636000	5923953000	12371970000	7447556000	8052100000	6564918000
3020	3019	1294	Q80TE7	0	2497	Leucine-rich repeat-containing protein 7	Lrrc7		LRRC7_MOUSE Reviewed; 1490 AA.	Mus musculus (Mouse).	Eukaryota; Metazoa; Chordata; Craniata; Vertebrata; Euteleostomi;Mammalia; Eutheria; Euarchontoglires; Glires; Rodentia; Myomorpha;Muroidea; Muridae; Murinae; Mus; Mus.	10090	mmu:242274	55959000	47667000	54794800	36070500	62628200	38850900
8589	0	292	Q9CY58	0	6375	Plasminogen activator inhibitor 1 RNA-binding protein	Serbp1		PAIRB_MOUSE Reviewed; 407 AA.	Mus musculus (Mouse).	Eukaryota; Metazoa; Chordata; Craniata; Vertebrata; Euteleostomi;Mammalia; Eutheria; Euarchontoglires; Glires; Rodentia; Myomorpha;Muroidea; Muridae; Murinae; Mus; Mus.	10090	mmu:66870	453382400	427079900	586145500	284839100	622894400	365300300
8258	8256	338	P17665	0	4531	Cytochrome c oxidase subunit 7C, mitochondrial	Cox7c		COX7C_MOUSE Reviewed; 63 AA.	Mus musculus (Mouse).	Eukaryota; Metazoa; Chordata; Craniata; Vertebrata; Euteleostomi;Mammalia; Eutheria; Euarchontoglires; Glires; Rodentia; Myomorpha;Muroidea; Muridae; Murinae; Mus; Mus.	10090	mmu:12867	101198000	112124000	138326000	116638000	103706000	91768600
8266	8256	338	P81069	0	2984	GA-binding protein subunit beta-2	Gabpb2		GABP2_MOUSE Reviewed; 414 AA.	Mus musculus (Mouse).	Eukaryota; Metazoa; Chordata; Craniata; Vertebrata; Euteleostomi;Mammalia; Eutheria; Euarchontoglires; Glires; Rodentia; Myomorpha;Muroidea; Muridae; Murinae; Mus; Mus.	10090	mmu:213054	101198000	112124000	138326000	116638000	103706000	91768600
8264	8256	338	O55060	0	321	Thiopurine S-methyltransferase	Tpmt		TPMT_MOUSE Reviewed; 240 AA.	Mus musculus (Mouse).	Eukaryota; Metazoa; Chordata; Craniata; Vertebrata; Euteleostomi;Mammalia; Eutheria; Euarchontoglires; Glires; Rodentia; Myomorpha;Muroidea; Muridae; Murinae; Mus; Mus.	10090	mmu:22017	101198000	112124000	138326000	116638000	103706000	91768600
3658	3657	1127	Q9DCN2	0	1741	NADH-cytochrome b5 reductase 3	Cyb5r3		NB5R3_MOUSE Reviewed; 301 AA.	Mus musculus (Mouse).	Eukaryota; Metazoa; Chordata; Craniata; Vertebrata; Euteleostomi;Mammalia; Eutheria; Euarchontoglires; Glires; Rodentia; Myomorpha;Muroidea; Muridae; Murinae; Mus; Mus.	10090	mmu:109754	164214200	120136900	219965000	144462900	152502000	158269600
11095	11094	27	Q3U9G0	0	4449	Heat shock cognate 71 kDa protein	Hspa8		HSP7C_MOUSE Reviewed; 646 AA.	Mus musculus (Mouse).	Eukaryota; Metazoa; Chordata; Craniata; Vertebrata; Euteleostomi;Mammalia; Eutheria; Euarchontoglires; Glires; Rodentia; Myomorpha;Muroidea; Muridae; Murinae; Mus; Mus.	10090	mmu:15481	18364210000	13796740000	23059230000	17410700000	18119090000	13508320000
2652	2649	1391	P70169	0	2105	Double C2-like domain-containing protein beta	Doc2b		DOC2B_MOUSE Reviewed; 412 AA.	Mus musculus (Mouse).	Eukaryota; Metazoa; Chordata; Craniata; Vertebrata; Euteleostomi;Mammalia; Eutheria; Euarchontoglires; Glires; Rodentia; Myomorpha;Muroidea; Muridae; Murinae; Mus; Mus.	10090	mmu:13447	241279000	224121000	329271000	264689000	229880000	215474000
7484	7474	429	P08551	0	3957	Neurofilament light polypeptide	Nefl		NFL_MOUSE Reviewed; 543 AA.	Mus musculus (Mouse).	Eukaryota; Metazoa; Chordata; Craniata; Vertebrata; Euteleostomi;Mammalia; Eutheria; Euarchontoglires; Glires; Rodentia; Myomorpha;Muroidea; Muridae; Murinae; Mus; Mus.	10090	mmu:18039	2732441000	1294883000	2030570000	1711642000	1790129000	1943919000
7826	0	385	Q9JHI5	0	2414	Isovaleryl-CoA dehydrogenase, mitochondrial	Ivd		IVD_MOUSE Reviewed; 424 AA.	Mus musculus (Mouse).	Eukaryota; Metazoa; Chordata; Craniata; Vertebrata; Euteleostomi;Mammalia; Eutheria; Euarchontoglires; Glires; Rodentia; Myomorpha;Muroidea; Muridae; Murinae; Mus; Mus.	10090	mmu:56357	1105112000	1214809000	792355000	808938000	731507000	1237535000
5112	0	823	Q71M36	0	955	Chondroitin sulfate proteoglycan 5	Cspg5		CSPG5_MOUSE Reviewed; 566 AA.	Mus musculus (Mouse).	Eukaryota; Metazoa; Chordata; Craniata; Vertebrata; Euteleostomi;Mammalia; Eutheria; Euarchontoglires; Glires; Rodentia; Myomorpha;Muroidea; Muridae; Murinae; Mus; Mus.	10090	mmu:29873	209630100	160341900	214867600	172670000	177674800	169424200
4484	4478	942	Q8CAB3	0	7701	Gamma-aminobutyric acid (GABA-A) receptor, subunit alpha 3	Gabra3		Q8CAB3_MOUSE Unreviewed; 492 AA.	Mus musculus (Mouse).	Eukaryota; Metazoa; Chordata; Craniata; Vertebrata; Euteleostomi;Mammalia; Eutheria; Euarchontoglires; Glires; Rodentia; Myomorpha;Muroidea; Muridae; Murinae; Mus; Mus.	10090	mmu:14396	100620000	342964100	34877200	187431000	124728000	78962400
3356	0	1198	Q8K212	0	6649	Phosphofurin acidic cluster sorting protein 1	Pacs1		PACS1_MOUSE Reviewed; 961 AA.	Mus musculus (Mouse).	Eukaryota; Metazoa; Chordata; Craniata; Vertebrata; Euteleostomi;Mammalia; Eutheria; Euarchontoglires; Glires; Rodentia; Myomorpha;Muroidea; Muridae; Murinae; Mus; Mus.	10090	mmu:107975	165913600	198440100	127721900	134615000	157897800	132117400
9434	0	197	Q7TQF7	0	2478	Amphiphysin	Amph		AMPH_MOUSE Reviewed; 686 AA.	Mus musculus (Mouse).	Eukaryota; Metazoa; Chordata; Craniata; Vertebrata; Euteleostomi;Mammalia; Eutheria; Euarchontoglires; Glires; Rodentia; Myomorpha;Muroidea; Muridae; Murinae; Mus; Mus.	10090	mmu:218038	5394419000	4559001000	6924054000	5997660000	4568085000	4543016000
6885	6884	503	Q8CHG7	0	507	Rap guanine nucleotide exchange factor 2	Rapgef2		RPGF2_MOUSE Reviewed; 1496 AA.	Mus musculus (Mouse).	Eukaryota; Metazoa; Chordata; Craniata; Vertebrata; Euteleostomi;Mammalia; Eutheria; Euarchontoglires; Glires; Rodentia; Myomorpha;Muroidea; Muridae; Murinae; Mus; Mus.	10090		65140800	81776740	111820000	77570300	77425600	75184800
9882	9879	154	Q8BTJ1	0	132	Phosphoserine aminotransferase	Psat1		Q8BTJ1_MOUSE Unreviewed; 370 AA.	Mus musculus (Mouse).	Eukaryota; Metazoa; Chordata; Craniata; Vertebrata; Euteleostomi;Mammalia; Eutheria; Euarchontoglires; Glires; Rodentia; Myomorpha;Muroidea; Muridae; Murinae; Mus; Mus.	10090		120920800	66808600	237480400	163994400	143441000	72850600
1842	0	1617	P61255	0	7583	60S ribosomal protein L26	Rpl26		RL26_MOUSE Reviewed; 145 AA.	Mus musculus (Mouse).	Eukaryota; Metazoa; Chordata; Craniata; Vertebrata; Euteleostomi;Mammalia; Eutheria; Euarchontoglires; Glires; Rodentia; Myomorpha;Muroidea; Muridae; Murinae; Mus; Mus.	10090	mmu:19941	1147199000	795975200	1022193000	671981100	1227688000	652251600
10819	10818	54	Q6ZWV7	0	4285	60S ribosomal protein L35	Rpl35		RL35_MOUSE Reviewed; 123 AA.	Mus musculus (Mouse).	Eukaryota; Metazoa; Chordata; Craniata; Vertebrata; Euteleostomi;Mammalia; Eutheria; Euarchontoglires; Glires; Rodentia; Myomorpha;Muroidea; Muridae; Murinae; Mus; Mus.	10090	mmu:66489	506431900	467681700	692421800	449213900	557245000	466265200
5310	0	788	P68368	0	2625	Tubulin alpha-4A chain	Tuba4a		TBA4A_MOUSE Reviewed; 448 AA.	Mus musculus (Mouse).	Eukaryota; Metazoa; Chordata; Craniata; Vertebrata; Euteleostomi;Mammalia; Eutheria; Euarchontoglires; Glires; Rodentia; Myomorpha;Muroidea; Muridae; Murinae; Mus; Mus.	10090	mmu:22145	47994260000	54943780000	102814800000	66005010000	57288410000	62437640000
3857	3856	1077	P47962	0	5681	60S ribosomal protein L5	Rpl5		RL5_MOUSE Reviewed; 297 AA.	Mus musculus (Mouse).	Eukaryota; Metazoa; Chordata; Craniata; Vertebrata; Euteleostomi;Mammalia; Eutheria; Euarchontoglires; Glires; Rodentia; Myomorpha;Muroidea; Muridae; Murinae; Mus; Mus.	10090	mmu:100503670	1461093000	663616100	1396496000	887954200	1384748000	812555400
10066	0	133	Q60625	0	6298	Intercellular adhesion molecule 5	Icam5		ICAM5_MOUSE Reviewed; 917 AA.	Mus musculus (Mouse).	Eukaryota; Metazoa; Chordata; Craniata; Vertebrata; Euteleostomi;Mammalia; Eutheria; Euarchontoglires; Glires; Rodentia; Myomorpha;Muroidea; Muridae; Murinae; Mus; Mus.	10090	mmu:15898	2144286000	2334658000	2039837000	2824315000	2003126000	742948400
6739	6736	531	B2M0S0	0	534	TU11 isoform B	Tu11		B2M0S0_MOUSE Unreviewed; 157 AA.	Mus musculus (Mouse).	Eukaryota; Metazoa; Chordata; Craniata; Vertebrata; Euteleostomi;Mammalia; Eutheria; Euarchontoglires; Glires; Rodentia; Myomorpha;Muroidea; Muridae; Murinae; Mus; Mus.	10090		1347975000	38181600	2900272000	64484500	3382301000	83806000
9827	0	160	Q6P8X1	0	138	Sorting nexin-6	Snx6		SNX6_MOUSE Reviewed; 406 AA.	Mus musculus (Mouse).	Eukaryota; Metazoa; Chordata; Craniata; Vertebrata; Euteleostomi;Mammalia; Eutheria; Euarchontoglires; Glires; Rodentia; Myomorpha;Muroidea; Muridae; Murinae; Mus; Mus.	10090	mmu:72183	40108100	163618200	55769300	38893000	34189500	161390700
5359	5357	779	Q62167	0	2917	ATP-dependent RNA helicase DDX3X	Ddx3x		DDX3X_MOUSE Reviewed; 662 AA.	Mus musculus (Mouse).	Eukaryota; Metazoa; Chordata; Craniata; Vertebrata; Euteleostomi;Mammalia; Eutheria; Euarchontoglires; Glires; Rodentia; Myomorpha;Muroidea; Muridae; Murinae; Mus; Mus.	10090	mmu:13205	355531600	175268100	488099100	237403300	370251500	302722000
1961	1960	1581	Q61644	0	3928	Protein kinase C and casein kinase substrate in neurons protein 1	Pacsin1		PACN1_MOUSE Reviewed; 441 AA.	Mus musculus (Mouse).	Eukaryota; Metazoa; Chordata; Craniata; Vertebrata; Euteleostomi;Mammalia; Eutheria; Euarchontoglires; Glires; Rodentia; Myomorpha;Muroidea; Muridae; Murinae; Mus; Mus.	10090	mmu:23969	4397189000	3290498000	6215522000	4796200000	4714177000	2688757000
1171	1170	1849	Q9CQR2	0	3549	40S ribosomal protein S21	Rps21		RS21_MOUSE Reviewed; 83 AA.	Mus musculus (Mouse).	Eukaryota; Metazoa; Chordata; Craniata; Vertebrata; Euteleostomi;Mammalia; Eutheria; Euarchontoglires; Glires; Rodentia; Myomorpha;Muroidea; Muridae; Murinae; Mus; Mus.	10090	mmu:66481	66171200	88098300	204514100	108521700	121759600	89153200
4992	4990	839	Q8BLE7	0	4353	Vesicular glutamate transporter 2	Slc17a6		VGLU2_MOUSE Reviewed; 582 AA.	Mus musculus (Mouse).	Eukaryota; Metazoa; Chordata; Craniata; Vertebrata; Euteleostomi;Mammalia; Eutheria; Euarchontoglires; Glires; Rodentia; Myomorpha;Muroidea; Muridae; Murinae; Mus; Mus.	10090	mmu:140919	256346300	175361900	254831000	134626000	203871400	279053000
9683	9669	172	Q61316	0	7465	Heat shock 70 kDa protein 4	Hspa4		HSP74_MOUSE Reviewed; 841 AA.	Mus musculus (Mouse).	Eukaryota; Metazoa; Chordata; Craniata; Vertebrata; Euteleostomi;Mammalia; Eutheria; Euarchontoglires; Glires; Rodentia; Myomorpha;Muroidea; Muridae; Murinae; Mus; Mus.	10090		2353172000	1870510000	2737647000	1589970000	2365661000	2185827000
8294	0	332	Q9JJI8	0	312	60S ribosomal protein L38	Rpl38		RL38_MOUSE Reviewed; 70 AA.	Mus musculus (Mouse).	Eukaryota; Metazoa; Chordata; Craniata; Vertebrata; Euteleostomi;Mammalia; Eutheria; Euarchontoglires; Glires; Rodentia; Myomorpha;Muroidea; Muridae; Murinae; Mus; Mus.	10090	mmu:67671	219895400	157619700	66973700	174859800	58305900	165968600
11295	0	11	Q9DBJ1	0	2943	Phosphoglycerate mutase 1	Pgam1		PGAM1_MOUSE Reviewed; 254 AA.	Mus musculus (Mouse).	Eukaryota; Metazoa; Chordata; Craniata; Vertebrata; Euteleostomi;Mammalia; Eutheria; Euarchontoglires; Glires; Rodentia; Myomorpha;Muroidea; Muridae; Murinae; Mus; Mus.	10090	mmu:18648	5996703000	6695296000	12795810000	8213040000	7450334000	7126632000
6736	0	531	Q91V47	0	4145	Housekeeping protein DXS254E	DXS254E		Q91V47_MOUSE Unreviewed; 152 AA.	Mus musculus (Mouse).	Eukaryota; Metazoa; Chordata; Craniata; Vertebrata; Euteleostomi;Mammalia; Eutheria; Euarchontoglires; Glires; Rodentia; Myomorpha;Muroidea; Muridae; Murinae; Mus; Mus.	10090		1347975000	38181600	2949151000	98268600	3382301000	83806000
8242	8241	340	O88952	0	4741	Protein lin-7 homolog C	Lin7c		LIN7C_MOUSE Reviewed; 197 AA.	Mus musculus (Mouse).	Eukaryota; Metazoa; Chordata; Craniata; Vertebrata; Euteleostomi;Mammalia; Eutheria; Euarchontoglires; Glires; Rodentia; Myomorpha;Muroidea; Muridae; Murinae; Mus; Mus.	10090	mmu:22343	360855400	224818100	987706000	554986700	561214600	288072000
3299	3296	1217	Q9QWI6	0	7547	SRC kinase signaling inhibitor 1	Srcin1		SRCN1_MOUSE Reviewed; 1250 AA.	Mus musculus (Mouse).	Eukaryota; Metazoa; Chordata; Craniata; Vertebrata; Euteleostomi;Mammalia; Eutheria; Euarchontoglires; Glires; Rodentia; Myomorpha;Muroidea; Muridae; Murinae; Mus; Mus.	10090	mmu:56013	1040479000	1252496000	1645976000	1248157000	1218915000	979671100
5879	5878	677	Q61151	0	1520	Serine/threonine-protein phosphatase 2A 56 kDa regulatory subunit epsilon isoform	Ppp2r5e		2A5E_MOUSE Reviewed; 467 AA.	Mus musculus (Mouse).	Eukaryota; Metazoa; Chordata; Craniata; Vertebrata; Euteleostomi;Mammalia; Eutheria; Euarchontoglires; Glires; Rodentia; Myomorpha;Muroidea; Muridae; Murinae; Mus; Mus.	10090	mmu:26932	334700800	261677000	389349800	299090200	287641400	286234400
1530	0	1719	P60469	0	5319	Liprin-alpha-3	Ppfia3		LIPA3_MOUSE Reviewed; 1194 AA.	Mus musculus (Mouse).	Eukaryota; Metazoa; Chordata; Craniata; Vertebrata; Euteleostomi;Mammalia; Eutheria; Euarchontoglires; Glires; Rodentia; Myomorpha;Muroidea; Muridae; Murinae; Mus; Mus.	10090	mmu:76787	1416908000	1591058000	1697768000	1190653000	1298120000	1678256000
3281	3279	1222	Q60932	0	6574	Voltage-dependent anion-selective channel protein 1	Vdac1		VDAC1_MOUSE Reviewed; 296 AA.	Mus musculus (Mouse).	Eukaryota; Metazoa; Chordata; Craniata; Vertebrata; Euteleostomi;Mammalia; Eutheria; Euarchontoglires; Glires; Rodentia; Myomorpha;Muroidea; Muridae; Murinae; Mus; Mus.	10090	mmu:22333	869184300	651570500	609539100	859206200	500157800	510286600
5923	5918	669	P47738	0	7167	Aldehyde dehydrogenase, mitochondrial	Aldh2		ALDH2_MOUSE Reviewed; 519 AA.	Mus musculus (Mouse).	Eukaryota; Metazoa; Chordata; Craniata; Vertebrata; Euteleostomi;Mammalia; Eutheria; Euarchontoglires; Glires; Rodentia; Myomorpha;Muroidea; Muridae; Murinae; Mus; Mus.	10090	mmu:11669	159392300	144945600	68535300	113401300	106756300	98827800
907	905	1958	Q99LX0	0	7014	Protein/nucleic acid deglycase DJ-1	Park7		PARK7_MOUSE Reviewed; 189 AA.	Mus musculus (Mouse).	Eukaryota; Metazoa; Chordata; Craniata; Vertebrata; Euteleostomi;Mammalia; Eutheria; Euarchontoglires; Glires; Rodentia; Myomorpha;Muroidea; Muridae; Murinae; Mus; Mus.	10090	mmu:57320	278834800	46977700	153669100	229555300	59641400	155135200
8146	8145	345	P63260	0	7825	Actin, cytoplasmic 2	Actg1		ACTG_MOUSE Reviewed; 375 AA.	Mus musculus (Mouse).	Eukaryota; Metazoa; Chordata; Craniata; Vertebrata; Euteleostomi;Mammalia; Eutheria; Euarchontoglires; Glires; Rodentia; Myomorpha;Muroidea; Muridae; Murinae; Mus; Mus.	10090	mmu:11465	53048770000	59629540000	49255850000	47698220000	40950160000	53531340000
10308	10289	102	Q64436	0	2336	Potassium-transporting ATPase alpha chain 1	Atp4a		ATP4A_MOUSE Reviewed; 1033 AA.	Mus musculus (Mouse).	Eukaryota; Metazoa; Chordata; Craniata; Vertebrata; Euteleostomi;Mammalia; Eutheria; Euarchontoglires; Glires; Rodentia; Myomorpha;Muroidea; Muridae; Murinae; Mus; Mus.	10090		13734520000	10591600000	14714480000	14206420000	10183580000	10102930000
8504	0	305	O08599	0	1841	Syntaxin-binding protein 1	Stxbp1		STXB1_MOUSE Reviewed; 594 AA.	Mus musculus (Mouse).	Eukaryota; Metazoa; Chordata; Craniata; Vertebrata; Euteleostomi;Mammalia; Eutheria; Euarchontoglires; Glires; Rodentia; Myomorpha;Muroidea; Muridae; Murinae; Mus; Mus.	10090	mmu:20910	20491540000	18597460000	30718390000	21017970000	20414400000	20452270000
9150	9144	239	Q497Z6	0	7656	High mobility group box 1	Hmgb1		Q497Z6_MOUSE Unreviewed; 215 AA.	Mus musculus (Mouse).	Eukaryota; Metazoa; Chordata; Craniata; Vertebrata; Euteleostomi;Mammalia; Eutheria; Euarchontoglires; Glires; Rodentia; Myomorpha;Muroidea; Muridae; Murinae; Mus; Mus.	10090		1851516000	1019002000	2556042000	1399994000	2084689000	1259354000
8145	0	345	Q6ZWM3	0	1155	Actin, cytoplasmic 1	Actb		ACTB_MOUSE Reviewed; 375 AA.	Mus musculus (Mouse).	Eukaryota; Metazoa; Chordata; Craniata; Vertebrata; Euteleostomi;Mammalia; Eutheria; Euarchontoglires; Glires; Rodentia; Myomorpha;Muroidea; Muridae; Murinae; Mus; Mus.	10090	mmu:11461	53115140000	59696290000	49348610000	47746290000	40922120000	53531340000
4075	4069	1025	P60764	0	4585	Ras-related C3 botulinum toxin substrate 3	Rac3		RAC3_MOUSE Reviewed; 192 AA.	Mus musculus (Mouse).	Eukaryota; Metazoa; Chordata; Craniata; Vertebrata; Euteleostomi;Mammalia; Eutheria; Euarchontoglires; Glires; Rodentia; Myomorpha;Muroidea; Muridae; Murinae; Mus; Mus.	10090	mmu:170758	1100025000	766320000	2002308000	1538763000	1102225000	798452400
6813	0	516	P14094	0	3077	Sodium/potassium-transporting ATPase subunit beta-1	Atp1b1		AT1B1_MOUSE Reviewed; 304 AA.	Mus musculus (Mouse).	Eukaryota; Metazoa; Chordata; Craniata; Vertebrata; Euteleostomi;Mammalia; Eutheria; Euarchontoglires; Glires; Rodentia; Myomorpha;Muroidea; Muridae; Murinae; Mus; Mus.	10090	mmu:11931	16958980000	10791890000	20863840000	15083040000	13094320000	15325130000
7341	7325	443	Q99LT6	0	434	Eef2 protein	Eef2		Q99LT6_MOUSE Unreviewed; 287 AA.	Mus musculus (Mouse).	Eukaryota; Metazoa; Chordata; Craniata; Vertebrata; Euteleostomi;Mammalia; Eutheria; Euarchontoglires; Glires; Rodentia; Myomorpha;Muroidea; Muridae; Murinae; Mus; Mus.	10090		1086749000	829441200	1600860000	970866100	1270148000	822233800
1701	1698	1658	A0A1S6GWJ9	0	2924	Elongation factor Ts, mitochondrial	Tsfm		A0A1S6GWJ9_MOUSE Unreviewed; 331 AA.	Mus musculus (Mouse).	Eukaryota; Metazoa; Chordata; Craniata; Vertebrata; Euteleostomi;Mammalia; Eutheria; Euarchontoglires; Glires; Rodentia; Myomorpha;Muroidea; Muridae; Murinae; Mus; Mus.	10090		32773300	18887800	78640600	39344800	39685800	39084500
4618	4615	920	Q3U900	0	1122	Dolichyl-diphosphooligosaccharide--protein glycosyltransferase subunit 1	Rpn1		Q3U900_MOUSE Unreviewed; 608 AA.	Mus musculus (Mouse).	Eukaryota; Metazoa; Chordata; Craniata; Vertebrata; Euteleostomi;Mammalia; Eutheria; Euarchontoglires; Glires; Rodentia; Myomorpha;Muroidea; Muridae; Murinae; Mus; Mus.	10090		158192200	83223200	41927900	75892300	52792300	124801700
9540	9529	187	P70175	0	6447	Disks large homolog 3	Dlg3		DLG3_MOUSE Reviewed; 849 AA.	Mus musculus (Mouse).	Eukaryota; Metazoa; Chordata; Craniata; Vertebrata; Euteleostomi;Mammalia; Eutheria; Euarchontoglires; Glires; Rodentia; Myomorpha;Muroidea; Muridae; Murinae; Mus; Mus.	10090	mmu:53310	268125600	177990900	538822000	244285600	358547700	269085700
3621	0	1132	P62259	0	3118	14-3-3 protein epsilon	Ywhae		1433E_MOUSE Reviewed; 255 AA.	Mus musculus (Mouse).	Eukaryota; Metazoa; Chordata; Craniata; Vertebrata; Euteleostomi;Mammalia; Eutheria; Euarchontoglires; Glires; Rodentia; Myomorpha;Muroidea; Muridae; Murinae; Mus; Mus.	10090	mmu:22627	8624849000	7898894000	9384075000	7761410000	7508581000	7369738000
5733	5732	703	Q91YT0	0	2564	NADH dehydrogenase [ubiquinone] flavoprotein 1, mitochondrial	Ndufv1		NDUV1_MOUSE Reviewed; 464 AA.	Mus musculus (Mouse).	Eukaryota; Metazoa; Chordata; Craniata; Vertebrata; Euteleostomi;Mammalia; Eutheria; Euarchontoglires; Glires; Rodentia; Myomorpha;Muroidea; Muridae; Murinae; Mus; Mus.	10090	mmu:17995	1745236000	1420679000	2754591000	1701045000	2071252000	1386130000
6533	0	563	Q8BKZ9	0	571	Pyruvate dehydrogenase protein X component, mitochondrial	Pdhx		ODPX_MOUSE Reviewed; 501 AA.	Mus musculus (Mouse).	Eukaryota; Metazoa; Chordata; Craniata; Vertebrata; Euteleostomi;Mammalia; Eutheria; Euarchontoglires; Glires; Rodentia; Myomorpha;Muroidea; Muridae; Murinae; Mus; Mus.	10090	mmu:27402	781279000	457924000	281535300	491196000	242302400	628861800
3031	0	1288	P14152	0	2016	Malate dehydrogenase, cytoplasmic	Mdh1		MDHC_MOUSE Reviewed; 334 AA.	Mus musculus (Mouse).	Eukaryota; Metazoa; Chordata; Craniata; Vertebrata; Euteleostomi;Mammalia; Eutheria; Euarchontoglires; Glires; Rodentia; Myomorpha;Muroidea; Muridae; Murinae; Mus; Mus.	10090	mmu:17449	2828817000	2903868000	4973888000	3304823000	3315266000	2756778000
10124	0	127	Q8BWS5	0	648	G protein-regulated inducer of neurite outgrowth 3	Gprin3		GRIN3_MOUSE Reviewed; 763 AA.	Mus musculus (Mouse).	Eukaryota; Metazoa; Chordata; Craniata; Vertebrata; Euteleostomi;Mammalia; Eutheria; Euarchontoglires; Glires; Rodentia; Myomorpha;Muroidea; Muridae; Murinae; Mus; Mus.	10090	mmu:243385	122984400	76320800	89376600	89697800	81093900	80800100
1681	0	1664	E9Q649	0	2885	Beta-1,3-galactosyl-O-glycosyl-glycoprotein beta-1,6-N-acetylglucosaminyltransferase 4	Gcnt4		GCNT4_MOUSE Reviewed; 455 AA.	Mus musculus (Mouse).	Eukaryota; Metazoa; Chordata; Craniata; Vertebrata; Euteleostomi;Mammalia; Eutheria; Euarchontoglires; Glires; Rodentia; Myomorpha;Muroidea; Muridae; Murinae; Mus; Mus.	10090	mmu:218476	22080000	27120100	41671800	31618100	23366100	25136400
4635	0	916	Q9WUM5	0	3124	Succinate--CoA ligase [ADP/GDP-forming] subunit alpha, mitochondrial	Suclg1		SUCA_MOUSE Reviewed; 346 AA.	Mus musculus (Mouse).	Eukaryota; Metazoa; Chordata; Craniata; Vertebrata; Euteleostomi;Mammalia; Eutheria; Euarchontoglires; Glires; Rodentia; Myomorpha;Muroidea; Muridae; Murinae; Mus; Mus.	10090	mmu:56451	1880458000	1443588000	3689822000	2233034000	1846001000	2219996000
9169	0	236	Q60737	0	4501	Casein kinase II subunit alpha	Csnk2a1		CSK21_MOUSE Reviewed; 391 AA.	Mus musculus (Mouse).	Eukaryota; Metazoa; Chordata; Craniata; Vertebrata; Euteleostomi;Mammalia; Eutheria; Euarchontoglires; Glires; Rodentia; Myomorpha;Muroidea; Muridae; Murinae; Mus; Mus.	10090	mmu:12995	104119700	75131100	178202500	14765400	225612100	50804300
4989	0	839	Q3TXX4	0	5058	Vesicular glutamate transporter 1	Slc17a7		VGLU1_MOUSE Reviewed; 560 AA.	Mus musculus (Mouse).	Eukaryota; Metazoa; Chordata; Craniata; Vertebrata; Euteleostomi;Mammalia; Eutheria; Euarchontoglires; Glires; Rodentia; Myomorpha;Muroidea; Muridae; Murinae; Mus; Mus.	10090	mmu:72961	647252300	759225600	665035500	768007100	508234700	502427900
7024	0	486	P61264	0	3868	Syntaxin-1B	Stx1b		STX1B_MOUSE Reviewed; 288 AA.	Mus musculus (Mouse).	Eukaryota; Metazoa; Chordata; Craniata; Vertebrata; Euteleostomi;Mammalia; Eutheria; Euarchontoglires; Glires; Rodentia; Myomorpha;Muroidea; Muridae; Murinae; Mus; Mus.	10090	mmu:56216	7130278000	5148223000	8677775000	6030698000	5966530000	6370464000
6219	0	624	O55131	0	2722	Septin-7	2018-09-07		SEPT7_MOUSE Reviewed; 436 AA.	Mus musculus (Mouse).	Eukaryota; Metazoa; Chordata; Craniata; Vertebrata; Euteleostomi;Mammalia; Eutheria; Euarchontoglires; Glires; Rodentia; Myomorpha;Muroidea; Muridae; Murinae; Mus; Mus.	10090	mmu:235072	3412353000	3661735000	3305835000	2676320000	3047979000	3177509000
4585	0	925	Q62420	0	1840	Endophilin-A1	Sh3gl2		SH3G2_MOUSE Reviewed; 352 AA.	Mus musculus (Mouse).	Eukaryota; Metazoa; Chordata; Craniata; Vertebrata; Euteleostomi;Mammalia; Eutheria; Euarchontoglires; Glires; Rodentia; Myomorpha;Muroidea; Muridae; Murinae; Mus; Mus.	10090	mmu:20404	10461480000	9160207000	13503550000	10632280000	8541760000	9811609000
5785	5783	694	Q9D9Z4	0	6043	V-type proton ATPase subunit C	Atp6v1c1		Q9D9Z4_MOUSE Unreviewed; 382 AA.	Mus musculus (Mouse).	Eukaryota; Metazoa; Chordata; Craniata; Vertebrata; Euteleostomi;Mammalia; Eutheria; Euarchontoglires; Glires; Rodentia; Myomorpha;Muroidea; Muridae; Murinae; Mus; Mus.	10090		1053034000	1263154000	1526130000	1147835000	1213053000	914368700
11236	0	15	Q9WUD1	0	12	STIP1 homology and U box-containing protein 1	Stub1		CHIP_MOUSE Reviewed; 304 AA.	Mus musculus (Mouse).	Eukaryota; Metazoa; Chordata; Craniata; Vertebrata; Euteleostomi;Mammalia; Eutheria; Euarchontoglires; Glires; Rodentia; Myomorpha;Muroidea; Muridae; Murinae; Mus; Mus.	10090	mmu:56424	76045600	142149000	340445000	216199000	40662300	267979000
184	0	2356	Q9CQ69	0	7715	Cytochrome b-c1 complex subunit 8	Uqcrq		QCR8_MOUSE Reviewed; 82 AA.	Mus musculus (Mouse).	Eukaryota; Metazoa; Chordata; Craniata; Vertebrata; Euteleostomi;Mammalia; Eutheria; Euarchontoglires; Glires; Rodentia; Myomorpha;Muroidea; Muridae; Murinae; Mus; Mus.	10090	mmu:22272	717656200	407201600	1022534000	556862500	576085100	778855800
273	0	2300	Q80WP1	0	6151	Drebrin-like protein	Dbnl		DBNL_MOUSE Reviewed; 436 AA.	Mus musculus (Mouse).	Eukaryota; Metazoa; Chordata; Craniata; Vertebrata; Euteleostomi;Mammalia; Eutheria; Euarchontoglires; Glires; Rodentia; Myomorpha;Muroidea; Muridae; Murinae; Mus; Mus.	10090	mmu:13169	1110332000	1250285000	1457034000	1273487000	1165081000	794966100
10438	10424	88	Q8VC68	0	496	Ankyrin-3	Ank3		ANK3_MOUSE Reviewed; 1961 AA.	Mus musculus (Mouse).	Eukaryota; Metazoa; Chordata; Craniata; Vertebrata; Euteleostomi;Mammalia; Eutheria; Euarchontoglires; Glires; Rodentia; Myomorpha;Muroidea; Muridae; Murinae; Mus; Mus.	10090	mmu:11735	179200600	130679300	464380900	156278600	397689400	89983100
1729	0	1648	Q99KY4	0	710	Cyclin-G-associated kinase	Gak		GAK_MOUSE Reviewed; 1305 AA.	Mus musculus (Mouse).	Eukaryota; Metazoa; Chordata; Craniata; Vertebrata; Euteleostomi;Mammalia; Eutheria; Euarchontoglires; Glires; Rodentia; Myomorpha;Muroidea; Muridae; Murinae; Mus; Mus.	10090	mmu:231580	291401500	242990700	374580000	354459700	200836700	239177100
1348	0	1780	Q9DAM4	0	3321	Citrate synthase	Csl		Q9DAM4_MOUSE Unreviewed; 466 AA.	Mus musculus (Mouse).	Eukaryota; Metazoa; Chordata; Craniata; Vertebrata; Euteleostomi;Mammalia; Eutheria; Euarchontoglires; Glires; Rodentia; Myomorpha;Muroidea; Muridae; Murinae; Mus; Mus.	10090	mmu:71832	2736626000	1504843000	3954888000	1937203000	2688661000	2537930000
1684	0	1662	Q91VD9	0	2880	NADH-ubiquinone oxidoreductase 75 kDa subunit, mitochondrial	Ndufs1		NDUS1_MOUSE Reviewed; 727 AA.	Mus musculus (Mouse).	Eukaryota; Metazoa; Chordata; Craniata; Vertebrata; Euteleostomi;Mammalia; Eutheria; Euarchontoglires; Glires; Rodentia; Myomorpha;Muroidea; Muridae; Murinae; Mus; Mus.	10090	mmu:227197	1402670000	1156288000	1798961000	1266545000	1191251000	1327254000
9693	9669	172	Q61699	0	1694	Heat shock protein 105 kDa	Hsph1		HS105_MOUSE Reviewed; 858 AA.	Mus musculus (Mouse).	Eukaryota; Metazoa; Chordata; Craniata; Vertebrata; Euteleostomi;Mammalia; Eutheria; Euarchontoglires; Glires; Rodentia; Myomorpha;Muroidea; Muridae; Murinae; Mus; Mus.	10090	mmu:15505	1618800000	1030936000	1777230000	1000094000	1469318000	1342052000
9834	9827	160	Q80X90	0	3424	Filamin-B	Flnb		FLNB_MOUSE Reviewed; 2602 AA.	Mus musculus (Mouse).	Eukaryota; Metazoa; Chordata; Craniata; Vertebrata; Euteleostomi;Mammalia; Eutheria; Euarchontoglires; Glires; Rodentia; Myomorpha;Muroidea; Muridae; Murinae; Mus; Mus.	10090	mmu:286940	40108100	152219000	55769300	38893000	34189500	143858000
9833	9827	160	Q8C5E7	0	4782	Sorting nexin	Snx5		Q8C5E7_MOUSE Unreviewed; 404 AA.	Mus musculus (Mouse).	Eukaryota; Metazoa; Chordata; Craniata; Vertebrata; Euteleostomi;Mammalia; Eutheria; Euarchontoglires; Glires; Rodentia; Myomorpha;Muroidea; Muridae; Murinae; Mus; Mus.	10090		40108100	152219000	55769300	38893000	34189500	143858000
6338	6327	602	Q501J6	0	4678	Probable ATP-dependent RNA helicase DDX17	Ddx17		DDX17_MOUSE Reviewed; 650 AA.	Mus musculus (Mouse).	Eukaryota; Metazoa; Chordata; Craniata; Vertebrata; Euteleostomi;Mammalia; Eutheria; Euarchontoglires; Glires; Rodentia; Myomorpha;Muroidea; Muridae; Murinae; Mus; Mus.	10090	mmu:67040	205558400	174931900	297907500	195264200	195967000	196267600
3721	0	1111	Q80TX7	0	6238	MKIAA0567 protein	mKIAA0567		Q80TX7_MOUSE Unreviewed; 953 AA.	Mus musculus (Mouse).	Eukaryota; Metazoa; Chordata; Craniata; Vertebrata; Euteleostomi;Mammalia; Eutheria; Euarchontoglires; Glires; Rodentia; Myomorpha;Muroidea; Muridae; Murinae; Mus; Mus.	10090		1729876000	1394864000	2263351000	1852592000	1497692000	1288208000
3722	3721	1111	P58281	0	6019	Dynamin-like 120 kDa protein, mitochondrial	Opa1		OPA1_MOUSE Reviewed; 960 AA.	Mus musculus (Mouse).	Eukaryota; Metazoa; Chordata; Craniata; Vertebrata; Euteleostomi;Mammalia; Eutheria; Euarchontoglires; Glires; Rodentia; Myomorpha;Muroidea; Muridae; Murinae; Mus; Mus.	10090	mmu:74143	1729876000	1394864000	2263351000	1852592000	1497692000	1288208000
2395	0	1453	Q03265	0	3616	ATP synthase subunit alpha, mitochondrial	Atp5a1		ATPA_MOUSE Reviewed; 553 AA.	Mus musculus (Mouse).	Eukaryota; Metazoa; Chordata; Craniata; Vertebrata; Euteleostomi;Mammalia; Eutheria; Euarchontoglires; Glires; Rodentia; Myomorpha;Muroidea; Muridae; Murinae; Mus; Mus.	10090	mmu:11946	29457850000	17161320000	16605710000	19974230000	17693140000	16075750000
3531	0	1156	P62754	0	1575	40S ribosomal protein S6	Rps6		RS6_MOUSE Reviewed; 249 AA.	Mus musculus (Mouse).	Eukaryota; Metazoa; Chordata; Craniata; Vertebrata; Euteleostomi;Mammalia; Eutheria; Euarchontoglires; Glires; Rodentia; Myomorpha;Muroidea; Muridae; Murinae; Mus; Mus.	10090	mmu:105244208	226816300	163710000	188254800	103098100	172523600	224757200
1237	0	1824	Q9D1K2	0	4611	V-type proton ATPase subunit F	Atp6v1f		VATF_MOUSE Reviewed; 119 AA.	Mus musculus (Mouse).	Eukaryota; Metazoa; Chordata; Craniata; Vertebrata; Euteleostomi;Mammalia; Eutheria; Euarchontoglires; Glires; Rodentia; Myomorpha;Muroidea; Muridae; Murinae; Mus; Mus.	10090	mmu:66144	1309942000	1028343000	1452115000	1003848000	1150172000	1096038000
4844	0	871	Q6PAJ1	0	6216	Breakpoint cluster region protein	Bcr		BCR_MOUSE Reviewed; 1270 AA.	Mus musculus (Mouse).	Eukaryota; Metazoa; Chordata; Craniata; Vertebrata; Euteleostomi;Mammalia; Eutheria; Euarchontoglires; Glires; Rodentia; Myomorpha;Muroidea; Muridae; Murinae; Mus; Mus.	10090	mmu:110279	107579500	126298300	214298900	145671100	120159000	122694400
5675	5670	713	O55124	0	7035	M-protein	Myom2		O55124_MOUSE Unreviewed; 1463 AA.	Mus musculus (Mouse).	Eukaryota; Metazoa; Chordata; Craniata; Vertebrata; Euteleostomi;Mammalia; Eutheria; Euarchontoglires; Glires; Rodentia; Myomorpha;Muroidea; Muridae; Murinae; Mus; Mus.	10090	mmu:17930	122311000	133978000	219067000	132991000	142203000	134298000
9709	9669	172	Q5SQX6	0	413	Cytoplasmic FMR1-interacting protein 2	Cyfip2		CYFP2_MOUSE Reviewed; 1253 AA.	Mus musculus (Mouse).	Eukaryota; Metazoa; Chordata; Craniata; Vertebrata; Euteleostomi;Mammalia; Eutheria; Euarchontoglires; Glires; Rodentia; Myomorpha;Muroidea; Muridae; Murinae; Mus; Mus.	10090	mmu:76884	149113100	118539200	321354200	172784200	163121100	183165200
10289	0	102	Q6PIC6	0	88	Sodium/potassium-transporting ATPase subunit alpha-3	Atp1a3		AT1A3_MOUSE Reviewed; 1013 AA.	Mus musculus (Mouse).	Eukaryota; Metazoa; Chordata; Craniata; Vertebrata; Euteleostomi;Mammalia; Eutheria; Euarchontoglires; Glires; Rodentia; Myomorpha;Muroidea; Muridae; Murinae; Mus; Mus.	10090	mmu:232975	32131460000	14872760000	26235610000	22904700000	21906840000	17891890000
127	0	2397	Q9CPU2	0	7016	NADH dehydrogenase [ubiquinone] 1 beta subcomplex subunit 2, mitochondrial	Ndufb2		NDUB2_MOUSE Reviewed; 105 AA.	Mus musculus (Mouse).	Eukaryota; Metazoa; Chordata; Craniata; Vertebrata; Euteleostomi;Mammalia; Eutheria; Euarchontoglires; Glires; Rodentia; Myomorpha;Muroidea; Muridae; Murinae; Mus; Mus.	10090	mmu:68198	82545500	32107200	124241200	41649700	111693500	47218000
6007	0	657	O09131	0	713	Glutathione S-transferase omega-1	Gsto1		GSTO1_MOUSE Reviewed; 240 AA.	Mus musculus (Mouse).	Eukaryota; Metazoa; Chordata; Craniata; Vertebrata; Euteleostomi;Mammalia; Eutheria; Euarchontoglires; Glires; Rodentia; Myomorpha;Muroidea; Muridae; Murinae; Mus; Mus.	10090	mmu:14873	20337700	56056900	46530500	15987200	27143300	64374500
10056	10052	135	Q8BQ33	0	7475	Treslin	Ticrr		TICRR_MOUSE Reviewed; 1889 AA.	Mus musculus (Mouse).	Eukaryota; Metazoa; Chordata; Craniata; Vertebrata; Euteleostomi;Mammalia; Eutheria; Euarchontoglires; Glires; Rodentia; Myomorpha;Muroidea; Muridae; Murinae; Mus; Mus.	10090	mmu:77011	24216500	32427300	33946200	20956800	29197100	26001100
10052	0	135	B2B9E1	0	119	Triple QxxK/R motif-containing protein	Triqk		TRIQK_MOUSE Reviewed; 86 AA.	Mus musculus (Mouse).	Eukaryota; Metazoa; Chordata; Craniata; Vertebrata; Euteleostomi;Mammalia; Eutheria; Euarchontoglires; Glires; Rodentia; Myomorpha;Muroidea; Muridae; Murinae; Mus; Mus.	10090	mmu:208820	24216500	32427300	33946200	20956800	29197100	26001100
3024	0	1292	Q922N1	0	1866	Presequence protease, mitochondrial	Pitrm1		PREP_MOUSE Reviewed; 1036 AA.	Mus musculus (Mouse).	Eukaryota; Metazoa; Chordata; Craniata; Vertebrata; Euteleostomi;Mammalia; Eutheria; Euarchontoglires; Glires; Rodentia; Myomorpha;Muroidea; Muridae; Murinae; Mus; Mus.	10090	mmu:69617	45492900	43669000	67311300	51467300	40374000	42856600
9887	9885	153	Q3TPC5	0	1073	Serine/threonine-protein phosphatase 2A 55 kDa regulatory subunit B	Ppp2r2a		Q3TPC5_MOUSE Unreviewed; 403 AA.	Mus musculus (Mouse).	Eukaryota; Metazoa; Chordata; Craniata; Vertebrata; Euteleostomi;Mammalia; Eutheria; Euarchontoglires; Glires; Rodentia; Myomorpha;Muroidea; Muridae; Murinae; Mus; Mus.	10090		30085000	66703500	97657600	61144600	55076900	49645700
6857	6856	511	Q8BVE3	0	6552	V-type proton ATPase subunit H	Atp6v1h		VATH_MOUSE Reviewed; 483 AA.	Mus musculus (Mouse).	Eukaryota; Metazoa; Chordata; Craniata; Vertebrata; Euteleostomi;Mammalia; Eutheria; Euarchontoglires; Glires; Rodentia; Myomorpha;Muroidea; Muridae; Murinae; Mus; Mus.	10090	mmu:108664	224280500	1001913000	511232800	711435000	602947000	41561500
1621	0	1687	Q9JL56	0	6098	Glycerophosphodiester phosphodiesterase 1	Gde1		GDE1_MOUSE Reviewed; 331 AA.	Mus musculus (Mouse).	Eukaryota; Metazoa; Chordata; Craniata; Vertebrata; Euteleostomi;Mammalia; Eutheria; Euarchontoglires; Glires; Rodentia; Myomorpha;Muroidea; Muridae; Murinae; Mus; Mus.	10090	mmu:56209	122241400	38999600	89674600	80040200	26266000	123501100
7217	7215	460	A2ATP5	0	2671	Myelin expression factor 2	Myef2		A2ATP5_MOUSE Unreviewed; 550 AA.	Mus musculus (Mouse).	Eukaryota; Metazoa; Chordata; Craniata; Vertebrata; Euteleostomi;Mammalia; Eutheria; Euarchontoglires; Glires; Rodentia; Myomorpha;Muroidea; Muridae; Murinae; Mus; Mus.	10090		322761000	223951300	517412200	335691700	320737700	255560800
11065	11055	31	P06467	0	6220	Hemoglobin subunit zeta	Hbz		HBAZ_MOUSE Reviewed; 142 AA.	Mus musculus (Mouse).	Eukaryota; Metazoa; Chordata; Craniata; Vertebrata; Euteleostomi;Mammalia; Eutheria; Euarchontoglires; Glires; Rodentia; Myomorpha;Muroidea; Muridae; Murinae; Mus; Mus.	10090	mmu:15126	103794900	28715800	98776100	58026800	100154600	33577100
6654	6653	543	P47754	0	7985	F-actin-capping protein subunit alpha-2	Capza2		CAZA2_MOUSE Reviewed; 286 AA.	Mus musculus (Mouse).	Eukaryota; Metazoa; Chordata; Craniata; Vertebrata; Euteleostomi;Mammalia; Eutheria; Euarchontoglires; Glires; Rodentia; Myomorpha;Muroidea; Muridae; Murinae; Mus; Mus.	10090	mmu:12343	707011100	478207100	910856100	621886000	586833900	593835200
7611	7609	415	Q9D1P4	0	7441	Cysteine and histidine-rich domain-containing protein 1	Chordc1		CHRD1_MOUSE Reviewed; 331 AA.	Mus musculus (Mouse).	Eukaryota; Metazoa; Chordata; Craniata; Vertebrata; Euteleostomi;Mammalia; Eutheria; Euarchontoglires; Glires; Rodentia; Myomorpha;Muroidea; Muridae; Murinae; Mus; Mus.	10090	mmu:66917	89788500	82150900	311978300	126529300	164087000	129275200
4282	0	980	O35737	0	1211	Heterogeneous nuclear ribonucleoprotein H	Hnrnph1		HNRH1_MOUSE Reviewed; 449 AA.	Mus musculus (Mouse).	Eukaryota; Metazoa; Chordata; Craniata; Vertebrata; Euteleostomi;Mammalia; Eutheria; Euarchontoglires; Glires; Rodentia; Myomorpha;Muroidea; Muridae; Murinae; Mus; Mus.	10090	mmu:59013	515783000	406392700	1007018000	605540400	563140100	494603400
2918	0	1325	Q8VDZ4	0	1944	Palmitoyltransferase ZDHHC5	Zdhhc5		ZDHC5_MOUSE Reviewed; 715 AA.	Mus musculus (Mouse).	Eukaryota; Metazoa; Chordata; Craniata; Vertebrata; Euteleostomi;Mammalia; Eutheria; Euarchontoglires; Glires; Rodentia; Myomorpha;Muroidea; Muridae; Murinae; Mus; Mus.	10090	mmu:228136	64614200	68884800	21494200	35756400	64910400	20156800
1260	0	1816	Q91ZA3	0	6983	Propionyl-CoA carboxylase alpha chain, mitochondrial	Pcca		PCCA_MOUSE Reviewed; 724 AA.	Mus musculus (Mouse).	Eukaryota; Metazoa; Chordata; Craniata; Vertebrata; Euteleostomi;Mammalia; Eutheria; Euarchontoglires; Glires; Rodentia; Myomorpha;Muroidea; Muridae; Murinae; Mus; Mus.	10090	mmu:110821	261718600	55352000	322451100	180576900	222234400	147701300
1836	0	1619	O35633	0	2749	Vesicular inhibitory amino acid transporter	Slc32a1		VIAAT_MOUSE Reviewed; 525 AA.	Mus musculus (Mouse).	Eukaryota; Metazoa; Chordata; Craniata; Vertebrata; Euteleostomi;Mammalia; Eutheria; Euarchontoglires; Glires; Rodentia; Myomorpha;Muroidea; Muridae; Murinae; Mus; Mus.	10090	mmu:22348	280356500	193001600	207913000	196797300	180877800	200943100
3373	3372	1194	Q91ZX7	0	6492	Prolow-density lipoprotein receptor-related protein 1	Lrp1		LRP1_MOUSE Reviewed; 4545 AA.	Mus musculus (Mouse).	Eukaryota; Metazoa; Chordata; Craniata; Vertebrata; Euteleostomi;Mammalia; Eutheria; Euarchontoglires; Glires; Rodentia; Myomorpha;Muroidea; Muridae; Murinae; Mus; Mus.	10090	mmu:16971	147981000	124989300	355174400	191433300	191779500	158630200
2641	2640	1394	P35802	0	2110	Neuronal membrane glycoprotein M6-a	Gpm6a		GPM6A_MOUSE Reviewed; 278 AA.	Mus musculus (Mouse).	Eukaryota; Metazoa; Chordata; Craniata; Vertebrata; Euteleostomi;Mammalia; Eutheria; Euarchontoglires; Glires; Rodentia; Myomorpha;Muroidea; Muridae; Murinae; Mus; Mus.	10090	mmu:234267	14801930000	10733290000	27885860000	16495540000	12996730000	17383980000
9472	0	194	Q00PI9	0	3767	Heterogeneous nuclear ribonucleoprotein U-like protein 2	Hnrnpul2		HNRL2_MOUSE Reviewed; 745 AA.	Mus musculus (Mouse).	Eukaryota; Metazoa; Chordata; Craniata; Vertebrata; Euteleostomi;Mammalia; Eutheria; Euarchontoglires; Glires; Rodentia; Myomorpha;Muroidea; Muridae; Murinae; Mus; Mus.	10090	mmu:68693	69663700	79838100	132707900	100074000	58135600	87386400
2238	0	1496	P70296	0	5096	Phosphatidylethanolamine-binding protein 1	Pebp1		PEBP1_MOUSE Reviewed; 187 AA.	Mus musculus (Mouse).	Eukaryota; Metazoa; Chordata; Craniata; Vertebrata; Euteleostomi;Mammalia; Eutheria; Euarchontoglires; Glires; Rodentia; Myomorpha;Muroidea; Muridae; Murinae; Mus; Mus.	10090	mmu:23980	1261541000	1392694000	2351961000	1688709000	1337632000	1246886000
7964	7947	372	P70435	0	348	Brain beta-spectrin	Sptbn1		P70435_MOUSE Unreviewed; 98 AA.	Mus musculus (Mouse).	Eukaryota; Metazoa; Chordata; Craniata; Vertebrata; Euteleostomi;Mammalia; Eutheria; Euarchontoglires; Glires; Rodentia; Myomorpha;Muroidea; Muridae; Murinae; Mus; Mus.	10090		1458375000	1154549000	1831960000	1131956000	1349927000	1294947000
3407	3406	1186	Q9WTP7	0	5860	GTP:AMP phosphotransferase AK3, mitochondrial	Ak3		KAD3_MOUSE Reviewed; 227 AA.	Mus musculus (Mouse).	Eukaryota; Metazoa; Chordata; Craniata; Vertebrata; Euteleostomi;Mammalia; Eutheria; Euarchontoglires; Glires; Rodentia; Myomorpha;Muroidea; Muridae; Murinae; Mus; Mus.	10090	mmu:56248	339017000	407076900	567023900	325602600	406459800	377135600
4202	4200	998	Q7TPT7	0	5371	Valyl-tRNA synthetase	Vars		Q7TPT7_MOUSE Unreviewed; 1263 AA.	Mus musculus (Mouse).	Eukaryota; Metazoa; Chordata; Craniata; Vertebrata; Euteleostomi;Mammalia; Eutheria; Euarchontoglires; Glires; Rodentia; Myomorpha;Muroidea; Muridae; Murinae; Mus; Mus.	10090		158821700	109041300	130975600	137464900	107699100	90269500
10853	0	51	Q52KG9	0	38	Chaperonin containing Tcp1, subunit 6a (Zeta)	Cct6a		Q52KG9_MOUSE Unreviewed; 531 AA.	Mus musculus (Mouse).	Eukaryota; Metazoa; Chordata; Craniata; Vertebrata; Euteleostomi;Mammalia; Eutheria; Euarchontoglires; Glires; Rodentia; Myomorpha;Muroidea; Muridae; Murinae; Mus; Mus.	10090	mmu:12466	617937600	538200800	1044957000	674040700	462451700	795690200
9669	0	172	P11798	0	7838	Calcium/calmodulin-dependent protein kinase type II subunit alpha	Camk2a		KCC2A_MOUSE Reviewed; 478 AA.	Mus musculus (Mouse).	Eukaryota; Metazoa; Chordata; Craniata; Vertebrata; Euteleostomi;Mammalia; Eutheria; Euarchontoglires; Glires; Rodentia; Myomorpha;Muroidea; Muridae; Murinae; Mus; Mus.	10090	mmu:12322	4763506000	4326806000	9030823000	5192023000	6378807000	3614656000
5642	5640	722	P62270	0	2842	40S ribosomal protein S18	Rps18		RS18_MOUSE Reviewed; 152 AA.	Mus musculus (Mouse).	Eukaryota; Metazoa; Chordata; Craniata; Vertebrata; Euteleostomi;Mammalia; Eutheria; Euarchontoglires; Glires; Rodentia; Myomorpha;Muroidea; Muridae; Murinae; Mus; Mus.	10090	mmu:20084	278926900	253118500	459645900	268943400	303774200	268334700
10748	0	65	Q8BPN8	0	2411	DmX-like protein 2	Dmxl2		DMXL2_MOUSE Reviewed; 3032 AA.	Mus musculus (Mouse).	Eukaryota; Metazoa; Chordata; Craniata; Vertebrata; Euteleostomi;Mammalia; Eutheria; Euarchontoglires; Glires; Rodentia; Myomorpha;Muroidea; Muridae; Murinae; Mus; Mus.	10090		241736400	243208100	494801500	241846500	368883500	204085700
9111	0	244	Q6ZWN5	0	5444	40S ribosomal protein S9	Rps9		RS9_MOUSE Reviewed; 194 AA.	Mus musculus (Mouse).	Eukaryota; Metazoa; Chordata; Craniata; Vertebrata; Euteleostomi;Mammalia; Eutheria; Euarchontoglires; Glires; Rodentia; Myomorpha;Muroidea; Muridae; Murinae; Mus; Mus.	10090	mmu:76846	74857700	20834200	185117000	95224700	75687400	77111900
6	0	2504	Q7TQD2	0	2776	Tubulin polymerization-promoting protein	Tppp		TPPP_MOUSE Reviewed; 218 AA.	Mus musculus (Mouse).	Eukaryota; Metazoa; Chordata; Craniata; Vertebrata; Euteleostomi;Mammalia; Eutheria; Euarchontoglires; Glires; Rodentia; Myomorpha;Muroidea; Muridae; Murinae; Mus; Mus.	10090	mmu:72948	2743760000	2395760000	958024100	1570809000	2208020000	1056050000
7839	0	381	A7VJ98	0	362	Glia maturation factor beta	Gmfb		A7VJ98_MOUSE Unreviewed; 142 AA.	Mus musculus (Mouse).	Eukaryota; Metazoa; Chordata; Craniata; Vertebrata; Euteleostomi;Mammalia; Eutheria; Euarchontoglires; Glires; Rodentia; Myomorpha;Muroidea; Muridae; Murinae; Mus; Mus.	10090		72816900	72075600	144371800	84842200	80593200	81745400
3210	3208	1239	B0LAA8	0	3600	Nucleoside diphosphate kinase	Nme2		B0LAA8_MOUSE Unreviewed; 144 AA.	Mus musculus (Mouse).	Eukaryota; Metazoa; Chordata; Craniata; Vertebrata; Euteleostomi;Mammalia; Eutheria; Euarchontoglires; Glires; Rodentia; Myomorpha;Muroidea; Muridae; Murinae; Mus; Mus.	10090		1533389000	1158175000	1958199000	1497683000	1197951000	1261537000
10106	0	129	Q922B2	0	109	Aspartate--tRNA ligase, cytoplasmic	Dars		SYDC_MOUSE Reviewed; 501 AA.	Mus musculus (Mouse).	Eukaryota; Metazoa; Chordata; Craniata; Vertebrata; Euteleostomi;Mammalia; Eutheria; Euarchontoglires; Glires; Rodentia; Myomorpha;Muroidea; Muridae; Murinae; Mus; Mus.	10090	mmu:226414	111257900	179568800	38774300	55938800	165867800	22033600
752	0	2032	Q9DCL9	0	6182	Multifunctional protein ADE2	Paics		PUR6_MOUSE Reviewed; 425 AA.	Mus musculus (Mouse).	Eukaryota; Metazoa; Chordata; Craniata; Vertebrata; Euteleostomi;Mammalia; Eutheria; Euarchontoglires; Glires; Rodentia; Myomorpha;Muroidea; Muridae; Murinae; Mus; Mus.	10090	mmu:67054	15552200	42067300	110832800	96837300	21118500	29855500
5323	5308	788	Q62362	0	3196	Testicular alpha tubulin	Tuba-rs1		Q62362_MOUSE Unreviewed; 199 AA.	Mus musculus (Mouse).	Eukaryota; Metazoa; Chordata; Craniata; Vertebrata; Euteleostomi;Mammalia; Eutheria; Euarchontoglires; Glires; Rodentia; Myomorpha;Muroidea; Muridae; Murinae; Mus; Mus.	10090		4596160000	4737370000	10554170000	5912370000	5339910000	5818590000
9249	0	228	Q61081	0	203	Hsp90 co-chaperone Cdc37	Cdc37		CDC37_MOUSE Reviewed; 379 AA.	Mus musculus (Mouse).	Eukaryota; Metazoa; Chordata; Craniata; Vertebrata; Euteleostomi;Mammalia; Eutheria; Euarchontoglires; Glires; Rodentia; Myomorpha;Muroidea; Muridae; Murinae; Mus; Mus.	10090	mmu:12539	439422300	547585800	682371200	298937300	512345000	593476400
3469	0	1168	Q8K2B3	0	3904	Succinate dehydrogenase [ubiquinone] flavoprotein subunit, mitochondrial	Sdha		SDHA_MOUSE Reviewed; 664 AA.	Mus musculus (Mouse).	Eukaryota; Metazoa; Chordata; Craniata; Vertebrata; Euteleostomi;Mammalia; Eutheria; Euarchontoglires; Glires; Rodentia; Myomorpha;Muroidea; Muridae; Murinae; Mus; Mus.	10090	mmu:66945	2658965000	1462273000	2891037000	1961101000	2086957000	1870592000
1347	0	1780	Q9CZU6	0	6597	Citrate synthase, mitochondrial	Cs		CISY_MOUSE Reviewed; 464 AA.	Mus musculus (Mouse).	Eukaryota; Metazoa; Chordata; Craniata; Vertebrata; Euteleostomi;Mammalia; Eutheria; Euarchontoglires; Glires; Rodentia; Myomorpha;Muroidea; Muridae; Murinae; Mus; Mus.	10090	mmu:12974	2838470000	1544894000	4181497000	1937203000	2773087000	2575398000
3213	3208	1239	Q8R4B4	0	5966	Down syndrome cell adhesion molecule-like protein	Dscaml1		Q8R4B4_MOUSE Unreviewed; 365 AA.	Mus musculus (Mouse).	Eukaryota; Metazoa; Chordata; Craniata; Vertebrata; Euteleostomi;Mammalia; Eutheria; Euarchontoglires; Glires; Rodentia; Myomorpha;Muroidea; Muridae; Murinae; Mus; Mus.	10090		1533389000	1158175000	1958199000	1476464000	1197951000	1261537000
2836	0	1342	Q91XV3	0	1973	Brain acid soluble protein 1	Basp1		BASP1_MOUSE Reviewed; 226 AA.	Mus musculus (Mouse).	Eukaryota; Metazoa; Chordata; Craniata; Vertebrata; Euteleostomi;Mammalia; Eutheria; Euarchontoglires; Glires; Rodentia; Myomorpha;Muroidea; Muridae; Murinae; Mus; Mus.	10090	mmu:70350	2494883000	1113971000	1766564000	1568676000	1112995000	1946492000
10251	0	108	Q921M5	0	6883	E3 ubiquitin-protein ligase HUWE1	Huwe1		HUWE1_MOUSE Reviewed; 4377 AA.	Mus musculus (Mouse).	Eukaryota; Metazoa; Chordata; Craniata; Vertebrata; Euteleostomi;Mammalia; Eutheria; Euarchontoglires; Glires; Rodentia; Myomorpha;Muroidea; Muridae; Murinae; Mus; Mus.	10090	mmu:59026	32508200	16195400	86039300	35204800	35999500	46914200
1195	1194	1839	Q8CFE4	0	5002	SCY1-like protein 2	Scyl2		SCYL2_MOUSE Reviewed; 930 AA.	Mus musculus (Mouse).	Eukaryota; Metazoa; Chordata; Craniata; Vertebrata; Euteleostomi;Mammalia; Eutheria; Euarchontoglires; Glires; Rodentia; Myomorpha;Muroidea; Muridae; Murinae; Mus; Mus.	10090	mmu:213326	51112700	44246700	17351700	23569300	23823000	46821300
4437	0	951	P47911	0	2971	60S ribosomal protein L6	Rpl6		RL6_MOUSE Reviewed; 296 AA.	Mus musculus (Mouse).	Eukaryota; Metazoa; Chordata; Craniata; Vertebrata; Euteleostomi;Mammalia; Eutheria; Euarchontoglires; Glires; Rodentia; Myomorpha;Muroidea; Muridae; Murinae; Mus; Mus.	10090	mmu:19988	492421100	273097300	411106900	360917300	110208000	577747800
4714	0	900	Q80XI4	0	5779	Phosphatidylinositol 5-phosphate 4-kinase type-2 beta	Pip4k2b		PI42B_MOUSE Reviewed; 416 AA.	Mus musculus (Mouse).	Eukaryota; Metazoa; Chordata; Craniata; Vertebrata; Euteleostomi;Mammalia; Eutheria; Euarchontoglires; Glires; Rodentia; Myomorpha;Muroidea; Muridae; Murinae; Mus; Mus.	10090	mmu:108083	315809300	346665700	364258700	283676600	308531300	248087200
7223	0	459	P11499	0	1743	Heat shock protein HSP 90-beta	Hsp90ab1		HS90B_MOUSE Reviewed; 724 AA.	Mus musculus (Mouse).	Eukaryota; Metazoa; Chordata; Craniata; Vertebrata; Euteleostomi;Mammalia; Eutheria; Euarchontoglires; Glires; Rodentia; Myomorpha;Muroidea; Muridae; Murinae; Mus; Mus.	10090	mmu:15516	6068137000	4610379000	10006350000	6354879000	6266520000	4630916000
7618	0	414	P52503	0	995	NADH dehydrogenase [ubiquinone] iron-sulfur protein 6, mitochondrial	Ndufs6		NDUS6_MOUSE Reviewed; 116 AA.	Mus musculus (Mouse).	Eukaryota; Metazoa; Chordata; Craniata; Vertebrata; Euteleostomi;Mammalia; Eutheria; Euarchontoglires; Glires; Rodentia; Myomorpha;Muroidea; Muridae; Murinae; Mus; Mus.	10090	mmu:407785	2665554000	1866837000	1322839000	1611078000	1476473000	1733717000
8522	0	304	A2AQ07	0	7855	Tubulin beta-1 chain	Tubb1		TBB1_MOUSE Reviewed; 451 AA.	Mus musculus (Mouse).	Eukaryota; Metazoa; Chordata; Craniata; Vertebrata; Euteleostomi;Mammalia; Eutheria; Euarchontoglires; Glires; Rodentia; Myomorpha;Muroidea; Muridae; Murinae; Mus; Mus.	10090	mmu:545486	12890190000	9250553000	27200860000	14174950000	13432550000	14457210000
495	0	2170	Q9DC70	0	5245	NADH dehydrogenase [ubiquinone] iron-sulfur protein 7, mitochondrial	Ndufs7		NDUS7_MOUSE Reviewed; 224 AA.	Mus musculus (Mouse).	Eukaryota; Metazoa; Chordata; Craniata; Vertebrata; Euteleostomi;Mammalia; Eutheria; Euarchontoglires; Glires; Rodentia; Myomorpha;Muroidea; Muridae; Murinae; Mus; Mus.	10090	mmu:75406	536900100	403893300	596485000	381308000	470233000	419401000
1948	0	1585	Q02053	0	6389	Ubiquitin-like modifier-activating enzyme 1	Uba1		UBA1_MOUSE Reviewed; 1058 AA.	Mus musculus (Mouse).	Eukaryota; Metazoa; Chordata; Craniata; Vertebrata; Euteleostomi;Mammalia; Eutheria; Euarchontoglires; Glires; Rodentia; Myomorpha;Muroidea; Muridae; Murinae; Mus; Mus.	10090	mmu:22201	1128406000	901106500	1416604000	1132839000	803002100	963031300
4589	4585	925	Q62419	0	5577	Endophilin-A2	Sh3gl1		SH3G1_MOUSE Reviewed; 368 AA.	Mus musculus (Mouse).	Eukaryota; Metazoa; Chordata; Craniata; Vertebrata; Euteleostomi;Mammalia; Eutheria; Euarchontoglires; Glires; Rodentia; Myomorpha;Muroidea; Muridae; Murinae; Mus; Mus.	10090	mmu:20405	4386708000	4415543000	5508315000	4902789000	2941025000	4186184000
2802	0	1351	Q63810	0	2000	Calcineurin subunit B type 1	Ppp3r1		CANB1_MOUSE Reviewed; 170 AA.	Mus musculus (Mouse).	Eukaryota; Metazoa; Chordata; Craniata; Vertebrata; Euteleostomi;Mammalia; Eutheria; Euarchontoglires; Glires; Rodentia; Myomorpha;Muroidea; Muridae; Murinae; Mus; Mus.	10090	mmu:19058	139527000	20591200	73079900	114470000	25911000	62355700
4716	4715	900	O70172	0	1096	Phosphatidylinositol 5-phosphate 4-kinase type-2 alpha	Pip4k2a		PI42A_MOUSE Reviewed; 405 AA.	Mus musculus (Mouse).	Eukaryota; Metazoa; Chordata; Craniata; Vertebrata; Euteleostomi;Mammalia; Eutheria; Euarchontoglires; Glires; Rodentia; Myomorpha;Muroidea; Muridae; Murinae; Mus; Mus.	10090	mmu:18718	255314600	208738700	296865500	226164800	246622900	146037000
126	0	2398	Q9CPU0	0	7017	Lactoylglutathione lyase	Glo1		LGUL_MOUSE Reviewed; 184 AA.	Mus musculus (Mouse).	Eukaryota; Metazoa; Chordata; Craniata; Vertebrata; Euteleostomi;Mammalia; Eutheria; Euarchontoglires; Glires; Rodentia; Myomorpha;Muroidea; Muridae; Murinae; Mus; Mus.	10090	mmu:109801	196167100	62837000	359640000	258101400	208026000	44499500
9300	0	217	Q99JI4	0	3546	26S proteasome non-ATPase regulatory subunit 6	Psmd6		PSMD6_MOUSE Reviewed; 389 AA.	Mus musculus (Mouse).	Eukaryota; Metazoa; Chordata; Craniata; Vertebrata; Euteleostomi;Mammalia; Eutheria; Euarchontoglires; Glires; Rodentia; Myomorpha;Muroidea; Muridae; Murinae; Mus; Mus.	10090	mmu:66413	178069500	117420000	263159700	174900800	115145900	189656000
1984	1982	1573	Q99K90	0	2093	TGF-beta-activated kinase 1 and MAP3K7-binding protein 2	Tab2		TAB2_MOUSE Reviewed; 693 AA.	Mus musculus (Mouse).	Eukaryota; Metazoa; Chordata; Craniata; Vertebrata; Euteleostomi;Mammalia; Eutheria; Euarchontoglires; Glires; Rodentia; Myomorpha;Muroidea; Muridae; Murinae; Mus; Mus.	10090	mmu:68652	170437000	182120000	250602000	174118000	186624000	131052000
2263	2260	1489	Q6A035	0	6917	MKIAA0619 protein	Rock2		Q6A035_MOUSE Unreviewed; 777 AA.	Mus musculus (Mouse).	Eukaryota; Metazoa; Chordata; Craniata; Vertebrata; Euteleostomi;Mammalia; Eutheria; Euarchontoglires; Glires; Rodentia; Myomorpha;Muroidea; Muridae; Murinae; Mus; Mus.	10090		237943400	348556700	186150400	335153100	145179900	143062900
5194	5193	804	P14824	0	8006	Annexin A6	Anxa6		ANXA6_MOUSE Reviewed; 673 AA.	Mus musculus (Mouse).	Eukaryota; Metazoa; Chordata; Craniata; Vertebrata; Euteleostomi;Mammalia; Eutheria; Euarchontoglires; Glires; Rodentia; Myomorpha;Muroidea; Muridae; Murinae; Mus; Mus.	10090	mmu:11749	272395300	189506200	634964300	236844900	298059800	407466800
1651	1649	1679	Q61490	0	3169	CD166 antigen	Alcam		CD166_MOUSE Reviewed; 583 AA.	Mus musculus (Mouse).	Eukaryota; Metazoa; Chordata; Craniata; Vertebrata; Euteleostomi;Mammalia; Eutheria; Euarchontoglires; Glires; Rodentia; Myomorpha;Muroidea; Muridae; Murinae; Mus; Mus.	10090	mmu:11658	350149800	272595500	403978700	250289600	325656800	264257700
1514	0	1724	P99027	0	3131	60S acidic ribosomal protein P2	Rplp2		RLA2_MOUSE Reviewed; 115 AA.	Mus musculus (Mouse).	Eukaryota; Metazoa; Chordata; Craniata; Vertebrata; Euteleostomi;Mammalia; Eutheria; Euarchontoglires; Glires; Rodentia; Myomorpha;Muroidea; Muridae; Murinae; Mus; Mus.	10090	mmu:67186	206219400	62791000	178190500	161705900	139847400	64036390
2554	2553	1414	Q9JM14	0	7130	5'(3')-deoxyribonucleotidase, cytosolic type	Nt5c		NT5C_MOUSE Reviewed; 200 AA.	Mus musculus (Mouse).	Eukaryota; Metazoa; Chordata; Craniata; Vertebrata; Euteleostomi;Mammalia; Eutheria; Euarchontoglires; Glires; Rodentia; Myomorpha;Muroidea; Muridae; Murinae; Mus; Mus.	10090	mmu:50773	113520200	53101400	25789000	82220900	12012300	69646700
4078	0	1024	P97351	0	1305	40S ribosomal protein S3a	Rps3a		RS3A_MOUSE Reviewed; 264 AA.	Mus musculus (Mouse).	Eukaryota; Metazoa; Chordata; Craniata; Vertebrata; Euteleostomi;Mammalia; Eutheria; Euarchontoglires; Glires; Rodentia; Myomorpha;Muroidea; Muridae; Murinae; Mus; Mus.	10090	mmu:20091	534576200	279166100	408727100	333571000	406783800	242020000
2245	2244	1494	Q8R0Y6	0	5201	Cytosolic 10-formyltetrahydrofolate dehydrogenase	Aldh1l1		AL1L1_MOUSE Reviewed; 902 AA.	Mus musculus (Mouse).	Eukaryota; Metazoa; Chordata; Craniata; Vertebrata; Euteleostomi;Mammalia; Eutheria; Euarchontoglires; Glires; Rodentia; Myomorpha;Muroidea; Muridae; Murinae; Mus; Mus.	10090	mmu:107747	163627400	104547000	281416000	183408600	154079900	117791900
5149	5148	811	O88342	0	933	WD repeat-containing protein 1	Wdr1		WDR1_MOUSE Reviewed; 606 AA.	Mus musculus (Mouse).	Eukaryota; Metazoa; Chordata; Craniata; Vertebrata; Euteleostomi;Mammalia; Eutheria; Euarchontoglires; Glires; Rodentia; Myomorpha;Muroidea; Muridae; Murinae; Mus; Mus.	10090	mmu:22388	606968300	831878200	999982700	796356000	758439700	387291800
5644	5640	722	A0A1Y7VKY1	0	802	MCG116671	Gm11361		A0A1Y7VKY1_MOUSE Unreviewed; 152 AA.	Mus musculus (Mouse).	Eukaryota; Metazoa; Chordata; Craniata; Vertebrata; Euteleostomi;Mammalia; Eutheria; Euarchontoglires; Glires; Rodentia; Myomorpha;Muroidea; Muridae; Murinae; Mus; Mus.	10090		278926900	253118500	438961500	268943400	282953200	243169400
7426	7414	432	O88343	0	934	Electrogenic sodium bicarbonate cotransporter 1	Slc4a4		S4A4_MOUSE Reviewed; 1079 AA.	Mus musculus (Mouse).	Eukaryota; Metazoa; Chordata; Craniata; Vertebrata; Euteleostomi;Mammalia; Eutheria; Euarchontoglires; Glires; Rodentia; Myomorpha;Muroidea; Muridae; Murinae; Mus; Mus.	10090	mmu:54403	1225420000	645715600	1145673000	650050300	962755600	851677700
238	0	2320	Q9CWZ7	0	6825	Gamma-soluble NSF attachment protein	Napg		SNAG_MOUSE Reviewed; 312 AA.	Mus musculus (Mouse).	Eukaryota; Metazoa; Chordata; Craniata; Vertebrata; Euteleostomi;Mammalia; Eutheria; Euarchontoglires; Glires; Rodentia; Myomorpha;Muroidea; Muridae; Murinae; Mus; Mus.	10090	mmu:108123	2102001000	1232112000	2277079000	2019652000	1594019000	936796800
8142	0	346	Q80XN0	0	2654	D-beta-hydroxybutyrate dehydrogenase, mitochondrial	Bdh1		BDH_MOUSE Reviewed; 343 AA.	Mus musculus (Mouse).	Eukaryota; Metazoa; Chordata; Craniata; Vertebrata; Euteleostomi;Mammalia; Eutheria; Euarchontoglires; Glires; Rodentia; Myomorpha;Muroidea; Muridae; Murinae; Mus; Mus.	10090	mmu:71911	1080654000	758306400	1418546000	861063400	1019840000	770769400
5782	5780	695	Q9JMA1	0	3682	Ubiquitin carboxyl-terminal hydrolase 14	Usp14		UBP14_MOUSE Reviewed; 493 AA.	Mus musculus (Mouse).	Eukaryota; Metazoa; Chordata; Craniata; Vertebrata; Euteleostomi;Mammalia; Eutheria; Euarchontoglires; Glires; Rodentia; Myomorpha;Muroidea; Muridae; Murinae; Mus; Mus.	10090	mmu:59025	54464700	26546600	68234200	24178000	70465900	21929200
1638	1632	1684	B0LAC7	0	3895	Myosin light polypeptide 6 alkali smooth muscle and non-muscle protein	Myl6		B0LAC7_MOUSE Unreviewed; 27 AA.	Mus musculus (Mouse).	Eukaryota; Metazoa; Chordata; Craniata; Vertebrata; Euteleostomi;Mammalia; Eutheria; Euarchontoglires; Glires; Rodentia; Myomorpha;Muroidea; Muridae; Murinae; Mus; Mus.	10090		40742000	19770400	59705600	27612000	32690800	40385700
1780	0	1636	P97807	0	2797	Fumarate hydratase, mitochondrial	Fh		FUMH_MOUSE Reviewed; 507 AA.	Mus musculus (Mouse).	Eukaryota; Metazoa; Chordata; Craniata; Vertebrata; Euteleostomi;Mammalia; Eutheria; Euarchontoglires; Glires; Rodentia; Myomorpha;Muroidea; Muridae; Murinae; Mus; Mus.	10090	mmu:14194	1079433000	593958100	1236752000	861866200	918841800	565568000
9620	9618	175	Q91X97	0	2098	Neurocalcin-delta	Ncald		NCALD_MOUSE Reviewed; 193 AA.	Mus musculus (Mouse).	Eukaryota; Metazoa; Chordata; Craniata; Vertebrata; Euteleostomi;Mammalia; Eutheria; Euarchontoglires; Glires; Rodentia; Myomorpha;Muroidea; Muridae; Murinae; Mus; Mus.	10090	mmu:52589	247419900	111732800	138186500	83587200	204047800	100042300
7951	7947	372	Q3UGZ4	0	1687	Spectrin beta chain	Sptbn2		Q3UGZ4_MOUSE Unreviewed; 2388 AA.	Mus musculus (Mouse).	Eukaryota; Metazoa; Chordata; Craniata; Vertebrata; Euteleostomi;Mammalia; Eutheria; Euarchontoglires; Glires; Rodentia; Myomorpha;Muroidea; Muridae; Murinae; Mus; Mus.	10090		3536487000	2988987000	5029308000	3356326000	2068510000	4300818000
7522	7474	429	P15331	0	1231	Peripherin	Prph		PERI_MOUSE Reviewed; 475 AA.	Mus musculus (Mouse).	Eukaryota; Metazoa; Chordata; Craniata; Vertebrata; Euteleostomi;Mammalia; Eutheria; Euarchontoglires; Glires; Rodentia; Myomorpha;Muroidea; Muridae; Murinae; Mus; Mus.	10090		115746000	89059800	169188300	154333400	104614000	39935400
4283	0	980	P70333	0	7002	Heterogeneous nuclear ribonucleoprotein H2	Hnrnph2		HNRH2_MOUSE Reviewed; 449 AA.	Mus musculus (Mouse).	Eukaryota; Metazoa; Chordata; Craniata; Vertebrata; Euteleostomi;Mammalia; Eutheria; Euarchontoglires; Glires; Rodentia; Myomorpha;Muroidea; Muridae; Murinae; Mus; Mus.	10090	mmu:56258	536871000	425421800	1045316000	588168900	563140100	494603400
10864	10862	50	Q9Z1G4	0	5030	V-type proton ATPase 116 kDa subunit a isoform 1	Atp6v0a1		VPP1_MOUSE Reviewed; 839 AA.	Mus musculus (Mouse).	Eukaryota; Metazoa; Chordata; Craniata; Vertebrata; Euteleostomi;Mammalia; Eutheria; Euarchontoglires; Glires; Rodentia; Myomorpha;Muroidea; Muridae; Murinae; Mus; Mus.	10090	mmu:11975	2261598000	2276298000	3206746000	2536984000	1865794000	1879784000
1463	1462	1745	Q7TQI3	0	5012	Ubiquitin thioesterase OTUB1	Otub1		OTUB1_MOUSE Reviewed; 271 AA.	Mus musculus (Mouse).	Eukaryota; Metazoa; Chordata; Craniata; Vertebrata; Euteleostomi;Mammalia; Eutheria; Euarchontoglires; Glires; Rodentia; Myomorpha;Muroidea; Muridae; Murinae; Mus; Mus.	10090	mmu:107260	158612500	267698900	698210700	340373900	325685800	255127400
3607	0	1136	Q9D0F9	0	1987	Phosphoglucomutase-1	Pgm1		PGM1_MOUSE Reviewed; 562 AA.	Mus musculus (Mouse).	Eukaryota; Metazoa; Chordata; Craniata; Vertebrata; Euteleostomi;Mammalia; Eutheria; Euarchontoglires; Glires; Rodentia; Myomorpha;Muroidea; Muridae; Murinae; Mus; Mus.	10090	mmu:72157	24161200	20459000	122765200	38282700	40328800	65529400
3608	3607	1136	Q5RJV4	0	2281	Phosphoglucomutase 2	Pgm2		Q5RJV4_MOUSE Unreviewed; 562 AA.	Mus musculus (Mouse).	Eukaryota; Metazoa; Chordata; Craniata; Vertebrata; Euteleostomi;Mammalia; Eutheria; Euarchontoglires; Glires; Rodentia; Myomorpha;Muroidea; Muridae; Murinae; Mus; Mus.	10090		24161200	20459000	122765200	38282700	40328800	65529400
7983	7947	372	O35914	0	2998	Zinc finger protein basonuclin-1	Bnc1		BNC1_MOUSE Reviewed; 961 AA.	Mus musculus (Mouse).	Eukaryota; Metazoa; Chordata; Craniata; Vertebrata; Euteleostomi;Mammalia; Eutheria; Euarchontoglires; Glires; Rodentia; Myomorpha;Muroidea; Muridae; Murinae; Mus; Mus.	10090		542317000	306034000	351490000	348482000	314875000	299340000
7988	7947	372	Q8BMQ3	0	7814	Zinc finger protein basonuclin-2	Bnc2		BNC2_MOUSE Reviewed; 1127 AA.	Mus musculus (Mouse).	Eukaryota; Metazoa; Chordata; Craniata; Vertebrata; Euteleostomi;Mammalia; Eutheria; Euarchontoglires; Glires; Rodentia; Myomorpha;Muroidea; Muridae; Murinae; Mus; Mus.	10090	mmu:242509	542317000	306034000	351490000	348482000	314875000	299340000
1014	0	1914	Q3TJ01	0	6590	tRNA-splicing ligase RtcB homolog	Rtcb		Q3TJ01_MOUSE Unreviewed; 505 AA.	Mus musculus (Mouse).	Eukaryota; Metazoa; Chordata; Craniata; Vertebrata; Euteleostomi;Mammalia; Eutheria; Euarchontoglires; Glires; Rodentia; Myomorpha;Muroidea; Muridae; Murinae; Mus; Mus.	10090		190986000	207288200	304259900	214112500	214948100	127229800
2102	2098	1534	P46097	0	7341	Synaptotagmin-2	Syt2		SYT2_MOUSE Reviewed; 422 AA.	Mus musculus (Mouse).	Eukaryota; Metazoa; Chordata; Craniata; Vertebrata; Euteleostomi;Mammalia; Eutheria; Euarchontoglires; Glires; Rodentia; Myomorpha;Muroidea; Muridae; Murinae; Mus; Mus.	10090	mmu:20980	2537932000	2625676000	4154643000	2609812000	2631212000	2245002000
2951	2948	1315	E9PVN6	0	7688	Predicted gene 20498	Gm20498		E9PVN6_MOUSE Unreviewed; 182 AA.	Mus musculus (Mouse).	Eukaryota; Metazoa; Chordata; Craniata; Vertebrata; Euteleostomi;Mammalia; Eutheria; Euarchontoglires; Glires; Rodentia; Myomorpha;Muroidea; Muridae; Murinae; Mus; Mus.	10090		50222300	22112100	36234100	11358800	20396600	60843900
2948	0	1315	Q9D6K5	0	1922	Synaptojanin-2-binding protein	Synj2bp		SYJ2B_MOUSE Reviewed; 145 AA.	Mus musculus (Mouse).	Eukaryota; Metazoa; Chordata; Craniata; Vertebrata; Euteleostomi;Mammalia; Eutheria; Euarchontoglires; Glires; Rodentia; Myomorpha;Muroidea; Muridae; Murinae; Mus; Mus.	10090	mmu:105940408	50222300	22112100	36234100	11358800	20396600	60843900
7	0	2503	Q9R1P3	0	8134	Proteasome subunit beta type-2	Psmb2		PSB2_MOUSE Reviewed; 201 AA.	Mus musculus (Mouse).	Eukaryota; Metazoa; Chordata; Craniata; Vertebrata; Euteleostomi;Mammalia; Eutheria; Euarchontoglires; Glires; Rodentia; Myomorpha;Muroidea; Muridae; Murinae; Mus; Mus.	10090	mmu:26445	131078400	80659300	603226300	189381000	270171400	218691400
4657	4656	910	Q8BJI1	0	8210	Sodium-dependent neutral amino acid transporter SLC6A17	Slc6a17		S6A17_MOUSE Reviewed; 727 AA.	Mus musculus (Mouse).	Eukaryota; Metazoa; Chordata; Craniata; Vertebrata; Euteleostomi;Mammalia; Eutheria; Euarchontoglires; Glires; Rodentia; Myomorpha;Muroidea; Muridae; Murinae; Mus; Mus.	10090	mmu:229706	360206300	140899500	259853800	227023700	211354200	173389000
9688	9669	172	Q6PHZ2	0	4100	Calcium/calmodulin-dependent protein kinase type II subunit delta	Camk2d		KCC2D_MOUSE Reviewed; 499 AA.	Mus musculus (Mouse).	Eukaryota; Metazoa; Chordata; Craniata; Vertebrata; Euteleostomi;Mammalia; Eutheria; Euarchontoglires; Glires; Rodentia; Myomorpha;Muroidea; Muridae; Murinae; Mus; Mus.	10090	mmu:108058	2734228000	2942552000	5288615000	2865362000	3150942000	2807062000
5324	0	787	Q3U7C8	0	8240	V-type proton ATPase subunit B, brain isoform	Atp6v1b2		VATB2_MOUSE Reviewed; 511 AA.	Mus musculus (Mouse).	Eukaryota; Metazoa; Chordata; Craniata; Vertebrata; Euteleostomi;Mammalia; Eutheria; Euarchontoglires; Glires; Rodentia; Myomorpha;Muroidea; Muridae; Murinae; Mus; Mus.	10090	mmu:11966	4538350000	4565422000	6556396000	5404158000	3281626000	4017389000
11162	11159	24	P14869	0	7469	60S acidic ribosomal protein P0	Rplp0		RLA0_MOUSE Reviewed; 317 AA.	Mus musculus (Mouse).	Eukaryota; Metazoa; Chordata; Craniata; Vertebrata; Euteleostomi;Mammalia; Eutheria; Euarchontoglires; Glires; Rodentia; Myomorpha;Muroidea; Muridae; Murinae; Mus; Mus.	10090	mmu:11837	47858300	157849000	215741000	132300500	145103400	47126500
1466	0	1743	Q93092	0	3205	Transaldolase	Taldo1		TALDO_MOUSE Reviewed; 337 AA.	Mus musculus (Mouse).	Eukaryota; Metazoa; Chordata; Craniata; Vertebrata; Euteleostomi;Mammalia; Eutheria; Euarchontoglires; Glires; Rodentia; Myomorpha;Muroidea; Muridae; Murinae; Mus; Mus.	10090	mmu:21351	360851400	433074700	714073400	474915000	370475000	369390700
5505	0	749	Q91V14	0	7556	Solute carrier family 12 member 5	Slc12a5		S12A5_MOUSE Reviewed; 1138 AA.	Mus musculus (Mouse).	Eukaryota; Metazoa; Chordata; Craniata; Vertebrata; Euteleostomi;Mammalia; Eutheria; Euarchontoglires; Glires; Rodentia; Myomorpha;Muroidea; Muridae; Murinae; Mus; Mus.	10090	mmu:57138	717955500	575418900	834507100	604532700	500890900	613529400
7414	0	432	Q5DTL9	0	7687	Sodium-driven chloride bicarbonate exchanger	Slc4a10		S4A10_MOUSE Reviewed; 1118 AA.	Mus musculus (Mouse).	Eukaryota; Metazoa; Chordata; Craniata; Vertebrata; Euteleostomi;Mammalia; Eutheria; Euarchontoglires; Glires; Rodentia; Myomorpha;Muroidea; Muridae; Murinae; Mus; Mus.	10090	mmu:94229	2487448000	2191810000	4225005000	2829861000	2096251000	2301303000
8878	8868	264	Q80TY5	0	8676	Vacuolar protein sorting-associated protein 13B	Vps13b		VP13B_MOUSE Reviewed; 3993 AA.	Mus musculus (Mouse).	Eukaryota; Metazoa; Chordata; Craniata; Vertebrata; Euteleostomi;Mammalia; Eutheria; Euarchontoglires; Glires; Rodentia; Myomorpha;Muroidea; Muridae; Murinae; Mus; Mus.	10090	mmu:666173	730986000	437945000	477493000	466602000	388809000	462228000
4288	4282	980	Q9Z2X1	0	6454	Heterogeneous nuclear ribonucleoprotein F	Hnrnpf		HNRPF_MOUSE Reviewed; 415 AA.	Mus musculus (Mouse).	Eukaryota; Metazoa; Chordata; Craniata; Vertebrata; Euteleostomi;Mammalia; Eutheria; Euarchontoglires; Glires; Rodentia; Myomorpha;Muroidea; Muridae; Murinae; Mus; Mus.	10090	mmu:98758	401298000	328381000	623171000	385111000	340376000	368877000
4287	4282	980	Q8R582	0	3149	Hnrpf protein	Hnrnpf		Q8R582_MOUSE Unreviewed; 188 AA.	Mus musculus (Mouse).	Eukaryota; Metazoa; Chordata; Craniata; Vertebrata; Euteleostomi;Mammalia; Eutheria; Euarchontoglires; Glires; Rodentia; Myomorpha;Muroidea; Muridae; Murinae; Mus; Mus.	10090		401298000	328381000	623171000	385111000	340376000	368877000
3567	3565	1146	O08529	0	7351	Calpain-2 catalytic subunit	Capn2		CAN2_MOUSE Reviewed; 700 AA.	Mus musculus (Mouse).	Eukaryota; Metazoa; Chordata; Craniata; Vertebrata; Euteleostomi;Mammalia; Eutheria; Euarchontoglires; Glires; Rodentia; Myomorpha;Muroidea; Muridae; Murinae; Mus; Mus.	10090	mmu:12334	255871700	171125800	202207400	271678600	57215200	191951700
215	0	2334	Q9ERS2	0	6468	NADH dehydrogenase [ubiquinone] 1 alpha subcomplex subunit 13	Ndufa13		NDUAD_MOUSE Reviewed; 144 AA.	Mus musculus (Mouse).	Eukaryota; Metazoa; Chordata; Craniata; Vertebrata; Euteleostomi;Mammalia; Eutheria; Euarchontoglires; Glires; Rodentia; Myomorpha;Muroidea; Muridae; Murinae; Mus; Mus.	10090	mmu:67184	855210800	589650200	1257037000	562997500	769331600	855329300
6922	6916	499	Q64487	0	5757	Receptor-type tyrosine-protein phosphatase delta	Ptprd		PTPRD_MOUSE Reviewed; 1912 AA.	Mus musculus (Mouse).	Eukaryota; Metazoa; Chordata; Craniata; Vertebrata; Euteleostomi;Mammalia; Eutheria; Euarchontoglires; Glires; Rodentia; Myomorpha;Muroidea; Muridae; Murinae; Mus; Mus.	10090	mmu:19266	172438200	75723100	130152600	85181300	130481700	80161400
6442	6441	579	P62751	0	1576	60S ribosomal protein L23a	Rpl23a		RL23A_MOUSE Reviewed; 156 AA.	Mus musculus (Mouse).	Eukaryota; Metazoa; Chordata; Craniata; Vertebrata; Euteleostomi;Mammalia; Eutheria; Euarchontoglires; Glires; Rodentia; Myomorpha;Muroidea; Muridae; Murinae; Mus; Mus.	10090	mmu:268449	441300400	278386600	523700000	293767800	399960600	289258900
6456	0	576	Q6PGE9	0	4615	Atl1 protein	Atl1		Q6PGE9_MOUSE Unreviewed; 428 AA.	Mus musculus (Mouse).	Eukaryota; Metazoa; Chordata; Craniata; Vertebrata; Euteleostomi;Mammalia; Eutheria; Euarchontoglires; Glires; Rodentia; Myomorpha;Muroidea; Muridae; Murinae; Mus; Mus.	10090		478441000	488661300	767307000	158060000	591352000	634046000
2314	0	1475	P53810	0	3932	Phosphatidylinositol transfer protein alpha isoform	Pitpna		PIPNA_MOUSE Reviewed; 271 AA.	Mus musculus (Mouse).	Eukaryota; Metazoa; Chordata; Craniata; Vertebrata; Euteleostomi;Mammalia; Eutheria; Euarchontoglires; Glires; Rodentia; Myomorpha;Muroidea; Muridae; Murinae; Mus; Mus.	10090	mmu:18738	378892300	411543700	691387700	343830800	537003000	268565000
7230	7219	459	Q91V38	0	7829	Heat shock protein 90, beta (Grp94), member 1	Hsp90b1		Q91V38_MOUSE Unreviewed; 802 AA.	Mus musculus (Mouse).	Eukaryota; Metazoa; Chordata; Craniata; Vertebrata; Euteleostomi;Mammalia; Eutheria; Euarchontoglires; Glires; Rodentia; Myomorpha;Muroidea; Muridae; Murinae; Mus; Mus.	10090		3158887000	2841979000	3728688000	2879137000	2269927000	2624126000
8244	8241	340	Q8JZS0	0	6685	Protein lin-7 homolog A	Lin7a		LIN7A_MOUSE Reviewed; 233 AA.	Mus musculus (Mouse).	Eukaryota; Metazoa; Chordata; Craniata; Vertebrata; Euteleostomi;Mammalia; Eutheria; Euarchontoglires; Glires; Rodentia; Myomorpha;Muroidea; Muridae; Murinae; Mus; Mus.	10090	mmu:108030	419718400	194760300	987706000	505347000	520584000	257690600
6939	0	498	P05064	0	4336	Fructose-bisphosphate aldolase A	Aldoa		ALDOA_MOUSE Reviewed; 364 AA.	Mus musculus (Mouse).	Eukaryota; Metazoa; Chordata; Craniata; Vertebrata; Euteleostomi;Mammalia; Eutheria; Euarchontoglires; Glires; Rodentia; Myomorpha;Muroidea; Muridae; Murinae; Mus; Mus.	10090	mmu:11674	48612090000	33928290000	41271280000	32698340000	37620290000	26102920000
9695	9669	172	Q923T9	0	1896	Calcium/calmodulin-dependent protein kinase type II subunit gamma	Camk2g		KCC2G_MOUSE Reviewed; 529 AA.	Mus musculus (Mouse).	Eukaryota; Metazoa; Chordata; Craniata; Vertebrata; Euteleostomi;Mammalia; Eutheria; Euarchontoglires; Glires; Rodentia; Myomorpha;Muroidea; Muridae; Murinae; Mus; Mus.	10090	mmu:12325	2944931000	3438601000	6256976000	3363401000	3498679000	3224832000
2099	2098	1534	P46096	0	7342	Synaptotagmin-1	Syt1		SYT1_MOUSE Reviewed; 421 AA.	Mus musculus (Mouse).	Eukaryota; Metazoa; Chordata; Craniata; Vertebrata; Euteleostomi;Mammalia; Eutheria; Euarchontoglires; Glires; Rodentia; Myomorpha;Muroidea; Muridae; Murinae; Mus; Mus.	10090	mmu:20979	4159039000	4047844000	5916655000	3987271000	3721974000	3479473000
4296	4293	978	F8SLP7	0	1208	Peroxisomal biogenesis factor 5-like protein transcript variant 3	Pex5l		F8SLP7_MOUSE Unreviewed; 591 AA.	Mus musculus (Mouse).	Eukaryota; Metazoa; Chordata; Craniata; Vertebrata; Euteleostomi;Mammalia; Eutheria; Euarchontoglires; Glires; Rodentia; Myomorpha;Muroidea; Muridae; Murinae; Mus; Mus.	10090		157246500	50423400	196004900	29547500	33651700	297608700
6877	0	505	P97461	0	6666	40S ribosomal protein S5	Rps5		RS5_MOUSE Reviewed; 204 AA.	Mus musculus (Mouse).	Eukaryota; Metazoa; Chordata; Craniata; Vertebrata; Euteleostomi;Mammalia; Eutheria; Euarchontoglires; Glires; Rodentia; Myomorpha;Muroidea; Muridae; Murinae; Mus; Mus.	10090	mmu:20103	410501200	248656700	547316900	390240200	305538800	269089000
11121	11094	27	P17156	0	3735	Heat shock-related 70 kDa protein 2	Hspa2		HSP72_MOUSE Reviewed; 633 AA.	Mus musculus (Mouse).	Eukaryota; Metazoa; Chordata; Craniata; Vertebrata; Euteleostomi;Mammalia; Eutheria; Euarchontoglires; Glires; Rodentia; Myomorpha;Muroidea; Muridae; Murinae; Mus; Mus.	10090	mmu:15512	3999452000	2827846000	6295871000	2883118000	4370973000	3090341000
389	0	2228	P60867	0	5652	40S ribosomal protein S20	Rps20		RS20_MOUSE Reviewed; 119 AA.	Mus musculus (Mouse).	Eukaryota; Metazoa; Chordata; Craniata; Vertebrata; Euteleostomi;Mammalia; Eutheria; Euarchontoglires; Glires; Rodentia; Myomorpha;Muroidea; Muridae; Murinae; Mus; Mus.	10090	mmu:67427	506080100	112619300	770481900	233890000	521289200	355864100
9968	9962	145	P06151	0	3001	L-lactate dehydrogenase A chain	Ldha		LDHA_MOUSE Reviewed; 332 AA.	Mus musculus (Mouse).	Eukaryota; Metazoa; Chordata; Craniata; Vertebrata; Euteleostomi;Mammalia; Eutheria; Euarchontoglires; Glires; Rodentia; Myomorpha;Muroidea; Muridae; Murinae; Mus; Mus.	10090	mmu:16828	815968800	975939000	1663145000	909541900	865326800	993531100
2057	2056	1546	P21300	0	2554	Aldose reductase-related protein 1	Akr1b7		ALD1_MOUSE Reviewed; 316 AA.	Mus musculus (Mouse).	Eukaryota; Metazoa; Chordata; Craniata; Vertebrata; Euteleostomi;Mammalia; Eutheria; Euarchontoglires; Glires; Rodentia; Myomorpha;Muroidea; Muridae; Murinae; Mus; Mus.	10090	mmu:11997	97648100	109204000	151375000	100399000	87344600	96635700
2061	2056	1546	P45377	0	7512	Aldose reductase-related protein 2	Akr1b8		ALD2_MOUSE Reviewed; 316 AA.	Mus musculus (Mouse).	Eukaryota; Metazoa; Chordata; Craniata; Vertebrata; Euteleostomi;Mammalia; Eutheria; Euarchontoglires; Glires; Rodentia; Myomorpha;Muroidea; Muridae; Murinae; Mus; Mus.	10090	mmu:14187	97648100	109204000	151375000	100399000	87344600	96635700
10527	0	77	A0A1W2P7H9	0	3011	Enhancer of rudimentary homolog	Erh		A0A1W2P7H9_MOUSE Unreviewed; 71 AA.	Mus musculus (Mouse).	Eukaryota; Metazoa; Chordata; Craniata; Vertebrata; Euteleostomi;Mammalia; Eutheria; Euarchontoglires; Glires; Rodentia; Myomorpha;Muroidea; Muridae; Murinae; Mus; Mus.	10090		75015800	238545400	266547400	257878200	69989500	138086300
1991	0	1571	A0A172Q401	0	3369	Cysteine-knot AMPAR-modulating protein 59 transcript variant b	Shisa7		A0A172Q401_MOUSE Unreviewed; 541 AA.	Mus musculus (Mouse).	Eukaryota; Metazoa; Chordata; Craniata; Vertebrata; Euteleostomi;Mammalia; Eutheria; Euarchontoglires; Glires; Rodentia; Myomorpha;Muroidea; Muridae; Murinae; Mus; Mus.	10090		23789400	43692900	216168200	102611800	93069800	29892900
5056	5055	828	Q9Z140	0	1508	Copine-6	Cpne6		CPNE6_MOUSE Reviewed; 557 AA.	Mus musculus (Mouse).	Eukaryota; Metazoa; Chordata; Craniata; Vertebrata; Euteleostomi;Mammalia; Eutheria; Euarchontoglires; Glires; Rodentia; Myomorpha;Muroidea; Muridae; Murinae; Mus; Mus.	10090	mmu:12891	87366100	169206800	482715400	308801300	209236200	63606300
6958	0	495	Q9JHU4	0	657	Cytoplasmic dynein 1 heavy chain 1	Dync1h1		DYHC1_MOUSE Reviewed; 4644 AA.	Mus musculus (Mouse).	Eukaryota; Metazoa; Chordata; Craniata; Vertebrata; Euteleostomi;Mammalia; Eutheria; Euarchontoglires; Glires; Rodentia; Myomorpha;Muroidea; Muridae; Murinae; Mus; Mus.	10090	mmu:13424	2967604000	1162717000	2177120000	1253119000	1944662000	1775263000
4179	0	1002	Q99JI6	0	3545	Ras-related protein Rap-1b	Rap1b		RAP1B_MOUSE Reviewed; 184 AA.	Mus musculus (Mouse).	Eukaryota; Metazoa; Chordata; Craniata; Vertebrata; Euteleostomi;Mammalia; Eutheria; Euarchontoglires; Glires; Rodentia; Myomorpha;Muroidea; Muridae; Murinae; Mus; Mus.	10090	mmu:215449	198376100	77103500	332975500	158383500	178583000	151906300
5164	0	810	Q99KR7	0	2271	Peptidyl-prolyl cis-trans isomerase F, mitochondrial	Ppif		PPIF_MOUSE Reviewed; 206 AA.	Mus musculus (Mouse).	Eukaryota; Metazoa; Chordata; Craniata; Vertebrata; Euteleostomi;Mammalia; Eutheria; Euarchontoglires; Glires; Rodentia; Myomorpha;Muroidea; Muridae; Murinae; Mus; Mus.	10090	mmu:105675	524343700	103115900	106370000	238428200	220812100	99695000
6237	6232	622	P08556	0	3960	GTPase NRas	Nras		RASN_MOUSE Reviewed; 189 AA.	Mus musculus (Mouse).	Eukaryota; Metazoa; Chordata; Craniata; Vertebrata; Euteleostomi;Mammalia; Eutheria; Euarchontoglires; Glires; Rodentia; Myomorpha;Muroidea; Muridae; Murinae; Mus; Mus.	10090		109852400	39536100	91857300	73100000	79308400	33094900
3977	3974	1048	P26040	0	4107	Ezrin	Ezr		EZRI_MOUSE Reviewed; 586 AA.	Mus musculus (Mouse).	Eukaryota; Metazoa; Chordata; Craniata; Vertebrata; Euteleostomi;Mammalia; Eutheria; Euarchontoglires; Glires; Rodentia; Myomorpha;Muroidea; Muridae; Murinae; Mus; Mus.	10090	mmu:22350	1111354000	520190300	1739206000	1240151000	859683300	570751500
7120	0	472	P15105	0	1334	Glutamine synthetase	Glul		GLNA_MOUSE Reviewed; 373 AA.	Mus musculus (Mouse).	Eukaryota; Metazoa; Chordata; Craniata; Vertebrata; Euteleostomi;Mammalia; Eutheria; Euarchontoglires; Glires; Rodentia; Myomorpha;Muroidea; Muridae; Murinae; Mus; Mus.	10090	mmu:14645	9492919000	6124512000	9620865000	7104199000	6959877000	5571239000
9443	9434	197	D3Z6Q9	0	178	Bridging integrator 2	Bin2		BIN2_MOUSE Reviewed; 489 AA.	Mus musculus (Mouse).	Eukaryota; Metazoa; Chordata; Craniata; Vertebrata; Euteleostomi;Mammalia; Eutheria; Euarchontoglires; Glires; Rodentia; Myomorpha;Muroidea; Muridae; Murinae; Mus; Mus.	10090		1084866000	928239000	997643000	1248884000	177001000	1037151000
9531	9529	187	Q811D0	0	2301	Disks large homolog 1	Dlg1		DLG1_MOUSE Reviewed; 905 AA.	Mus musculus (Mouse).	Eukaryota; Metazoa; Chordata; Craniata; Vertebrata; Euteleostomi;Mammalia; Eutheria; Euarchontoglires; Glires; Rodentia; Myomorpha;Muroidea; Muridae; Murinae; Mus; Mus.	10090	mmu:13383	393271500	675206000	339866500	291600200	208144500	616626300
11218	11216	16	A0A0R5RP29	0	8123	Sodium channel protein	Scn2a		A0A0R5RP29_MOUSE Unreviewed; 2006 AA.	Mus musculus (Mouse).	Eukaryota; Metazoa; Chordata; Craniata; Vertebrata; Euteleostomi;Mammalia; Eutheria; Euarchontoglires; Glires; Rodentia; Myomorpha;Muroidea; Muridae; Murinae; Mus; Mus.	10090		212800600	261923400	473403200	196076500	255317600	298372600
4434	4432	952	Q9JII6	0	1865	Alcohol dehydrogenase [NADP(+)]	Akr1a1		AK1A1_MOUSE Reviewed; 325 AA.	Mus musculus (Mouse).	Eukaryota; Metazoa; Chordata; Craniata; Vertebrata; Euteleostomi;Mammalia; Eutheria; Euarchontoglires; Glires; Rodentia; Myomorpha;Muroidea; Muridae; Murinae; Mus; Mus.	10090	mmu:58810	25089200	46145400	569224600	296520700	103036400	137444000
6809	6804	517	A2APL7	0	7535	Amino acid transporter	Slc1a2		A2APL7_MOUSE Unreviewed; 558 AA.	Mus musculus (Mouse).	Eukaryota; Metazoa; Chordata; Craniata; Vertebrata; Euteleostomi;Mammalia; Eutheria; Euarchontoglires; Glires; Rodentia; Myomorpha;Muroidea; Muridae; Murinae; Mus; Mus.	10090		22346440000	15204780000	27530830000	16941030000	17370420000	16557740000
1373	0	1768	Q9CPV4	0	3282	Glyoxalase domain-containing protein 4	Glod4		GLOD4_MOUSE Reviewed; 298 AA.	Mus musculus (Mouse).	Eukaryota; Metazoa; Chordata; Craniata; Vertebrata; Euteleostomi;Mammalia; Eutheria; Euarchontoglires; Glires; Rodentia; Myomorpha;Muroidea; Muridae; Murinae; Mus; Mus.	10090	mmu:67201	23458400	813860500	1158812000	791396700	77862700	785366000
8858	0	266	P50516	0	2830	V-type proton ATPase catalytic subunit A	Atp6v1a		VATA_MOUSE Reviewed; 617 AA.	Mus musculus (Mouse).	Eukaryota; Metazoa; Chordata; Craniata; Vertebrata; Euteleostomi;Mammalia; Eutheria; Euarchontoglires; Glires; Rodentia; Myomorpha;Muroidea; Muridae; Murinae; Mus; Mus.	10090	mmu:11964	2280719000	3101553000	8095446000	3789447000	3311126000	3648763000
10171	0	121	P09411	0	3470	Phosphoglycerate kinase 1	Pgk1		PGK1_MOUSE Reviewed; 417 AA.	Mus musculus (Mouse).	Eukaryota; Metazoa; Chordata; Craniata; Vertebrata; Euteleostomi;Mammalia; Eutheria; Euarchontoglires; Glires; Rodentia; Myomorpha;Muroidea; Muridae; Murinae; Mus; Mus.	10090	mmu:18655	4896869000	3653888000	7779078000	3718273000	4606140000	4476241000
10942	10940	43	Q9CZM2	0	5383	60S ribosomal protein L15	Rpl15		RL15_MOUSE Reviewed; 204 AA.	Mus musculus (Mouse).	Eukaryota; Metazoa; Chordata; Craniata; Vertebrata; Euteleostomi;Mammalia; Eutheria; Euarchontoglires; Glires; Rodentia; Myomorpha;Muroidea; Muridae; Murinae; Mus; Mus.	10090	mmu:66480	456552300	102300100	893290500	300526000	601174500	216409300
141	0	2386	Q91WS0	0	4576	CDGSH iron-sulfur domain-containing protein 1	Cisd1		CISD1_MOUSE Reviewed; 108 AA.	Mus musculus (Mouse).	Eukaryota; Metazoa; Chordata; Craniata; Vertebrata; Euteleostomi;Mammalia; Eutheria; Euarchontoglires; Glires; Rodentia; Myomorpha;Muroidea; Muridae; Murinae; Mus; Mus.	10090	mmu:52637	1511506000	1000663000	1609349000	1252505000	827684200	1182363000
2663	0	1388	P61164	0	2812	Alpha-centractin	Actr1a		ACTZ_MOUSE Reviewed; 376 AA.	Mus musculus (Mouse).	Eukaryota; Metazoa; Chordata; Craniata; Vertebrata; Euteleostomi;Mammalia; Eutheria; Euarchontoglires; Glires; Rodentia; Myomorpha;Muroidea; Muridae; Murinae; Mus; Mus.	10090	mmu:54130	369901400	322536700	415437100	476386900	102793000	311317900
2664	2663	1388	Q8R5C5	0	6764	Beta-centractin	Actr1b		ACTY_MOUSE Reviewed; 376 AA.	Mus musculus (Mouse).	Eukaryota; Metazoa; Chordata; Craniata; Vertebrata; Euteleostomi;Mammalia; Eutheria; Euarchontoglires; Glires; Rodentia; Myomorpha;Muroidea; Muridae; Murinae; Mus; Mus.	10090	mmu:226977	369901400	322536700	415437100	476386900	102793000	311317900
8202	0	344	O88935	0	5615	Synapsin-1	Syn1		SYN1_MOUSE Reviewed; 706 AA.	Mus musculus (Mouse).	Eukaryota; Metazoa; Chordata; Craniata; Vertebrata; Euteleostomi;Mammalia; Eutheria; Euarchontoglires; Glires; Rodentia; Myomorpha;Muroidea; Muridae; Murinae; Mus; Mus.	10090	mmu:20964	5358197000	3669770000	4950233000	3640391000	3758898000	3370759000
7026	7025	486	O35526	0	1936	Syntaxin-1A	Stx1a		STX1A_MOUSE Reviewed; 288 AA.	Mus musculus (Mouse).	Eukaryota; Metazoa; Chordata; Craniata; Vertebrata; Euteleostomi;Mammalia; Eutheria; Euarchontoglires; Glires; Rodentia; Myomorpha;Muroidea; Muridae; Murinae; Mus; Mus.	10090	mmu:20907	3565416000	2467632000	4941686000	3127510000	2379388000	3197504000
2311	2310	1477	P13707	0	2716	Glycerol-3-phosphate dehydrogenase [NAD(+)], cytoplasmic	Gpd1		GPDA_MOUSE Reviewed; 349 AA.	Mus musculus (Mouse).	Eukaryota; Metazoa; Chordata; Craniata; Vertebrata; Euteleostomi;Mammalia; Eutheria; Euarchontoglires; Glires; Rodentia; Myomorpha;Muroidea; Muridae; Murinae; Mus; Mus.	10090	mmu:14555	817919000	840940000	1422650000	855476000	883231000	626466000
3164	0	1250	P34884	0	1773	Macrophage migration inhibitory factor	Mif		MIF_MOUSE Reviewed; 115 AA.	Mus musculus (Mouse).	Eukaryota; Metazoa; Chordata; Craniata; Vertebrata; Euteleostomi;Mammalia; Eutheria; Euarchontoglires; Glires; Rodentia; Myomorpha;Muroidea; Muridae; Murinae; Mus; Mus.	10090	mmu:17319	211651000	330987100	1048728000	461195900	414692300	385295800
1597	0	1696	Q8R464	0	3026	Cell adhesion molecule 4	Cadm4		CADM4_MOUSE Reviewed; 388 AA.	Mus musculus (Mouse).	Eukaryota; Metazoa; Chordata; Craniata; Vertebrata; Euteleostomi;Mammalia; Eutheria; Euarchontoglires; Glires; Rodentia; Myomorpha;Muroidea; Muridae; Murinae; Mus; Mus.	10090	mmu:260299	399568800	157441600	149026000	245415900	166925000	123931300
20	0	2490	Q99KI0	0	8011	Aconitate hydratase, mitochondrial	Aco2		ACON_MOUSE Reviewed; 780 AA.	Mus musculus (Mouse).	Eukaryota; Metazoa; Chordata; Craniata; Vertebrata; Euteleostomi;Mammalia; Eutheria; Euarchontoglires; Glires; Rodentia; Myomorpha;Muroidea; Muridae; Murinae; Mus; Mus.	10090	mmu:11429	16341530000	12800190000	22247490000	14339660000	12821230000	12707690000
7766	0	393	P46460	0	376	Vesicle-fusing ATPase	Nsf		NSF_MOUSE Reviewed; 744 AA.	Mus musculus (Mouse).	Eukaryota; Metazoa; Chordata; Craniata; Vertebrata; Euteleostomi;Mammalia; Eutheria; Euarchontoglires; Glires; Rodentia; Myomorpha;Muroidea; Muridae; Murinae; Mus; Mus.	10090	mmu:18195	4724106000	3608886000	6452586000	3726755000	4278131000	3319301000
6945	0	498	P05063	0	4337	Fructose-bisphosphate aldolase C	Aldoc		ALDOC_MOUSE Reviewed; 363 AA.	Mus musculus (Mouse).	Eukaryota; Metazoa; Chordata; Craniata; Vertebrata; Euteleostomi;Mammalia; Eutheria; Euarchontoglires; Glires; Rodentia; Myomorpha;Muroidea; Muridae; Murinae; Mus; Mus.	10090	mmu:11676	5100000000	3118198000	5624736000	3281322000	3798391000	3594536000
1988	1985	1572	Q2PFD7	0	5916	PH and SEC7 domain-containing protein 3	Psd3		PSD3_MOUSE Reviewed; 1037 AA.	Mus musculus (Mouse).	Eukaryota; Metazoa; Chordata; Craniata; Vertebrata; Euteleostomi;Mammalia; Eutheria; Euarchontoglires; Glires; Rodentia; Myomorpha;Muroidea; Muridae; Murinae; Mus; Mus.	10090	mmu:234353	438527700	621115600	2225940000	247171400	1608753000	594155100
9499	0	188	P18872	0	4516	Guanine nucleotide-binding protein G(o) subunit alpha	Gnao1		GNAO_MOUSE Reviewed; 354 AA.	Mus musculus (Mouse).	Eukaryota; Metazoa; Chordata; Craniata; Vertebrata; Euteleostomi;Mammalia; Eutheria; Euarchontoglires; Glires; Rodentia; Myomorpha;Muroidea; Muridae; Murinae; Mus; Mus.	10090	mmu:14681	12751870000	8952243000	9657961000	10004390000	7648316000	6049314000
7604	7603	416	P63242	0	1470	Eukaryotic translation initiation factor 5A-1	Eif5a		IF5A1_MOUSE Reviewed; 154 AA.	Mus musculus (Mouse).	Eukaryota; Metazoa; Chordata; Craniata; Vertebrata; Euteleostomi;Mammalia; Eutheria; Euarchontoglires; Glires; Rodentia; Myomorpha;Muroidea; Muridae; Murinae; Mus; Mus.	10090	mmu:276770	38259300	123561700	441369000	219019000	133955900	125081300
7605	7603	416	Q8BGY2	0	7057	Eukaryotic translation initiation factor 5A-2	Eif5a2		IF5A2_MOUSE Reviewed; 153 AA.	Mus musculus (Mouse).	Eukaryota; Metazoa; Chordata; Craniata; Vertebrata; Euteleostomi;Mammalia; Eutheria; Euarchontoglires; Glires; Rodentia; Myomorpha;Muroidea; Muridae; Murinae; Mus; Mus.	10090	mmu:208691	38259300	123561700	441369000	219019000	133955900	125081300
1364	1363	1774	Q8BWA8	0	3300	Rho guanine nucleotide exchange factor 19	Arhgef19		ARHGJ_MOUSE Reviewed; 802 AA.	Mus musculus (Mouse).	Eukaryota; Metazoa; Chordata; Craniata; Vertebrata; Euteleostomi;Mammalia; Eutheria; Euarchontoglires; Glires; Rodentia; Myomorpha;Muroidea; Muridae; Murinae; Mus; Mus.	10090	mmu:213649	1071120000	5008540000	4031210000	1290860000	2216010000	4293910000
664	0	2075	Q7TNR6	0	4667	Immunoglobulin superfamily member 21	Igsf21		IGS21_MOUSE Reviewed; 468 AA.	Mus musculus (Mouse).	Eukaryota; Metazoa; Chordata; Craniata; Vertebrata; Euteleostomi;Mammalia; Eutheria; Euarchontoglires; Glires; Rodentia; Myomorpha;Muroidea; Muridae; Murinae; Mus; Mus.	10090	mmu:230868	103062200	84728300	147271000	71986400	115500900	63263400
8314	0	330	P62484	0	2056	Abl interactor 2	Abi2		ABI2_MOUSE Reviewed; 446 AA.	Mus musculus (Mouse).	Eukaryota; Metazoa; Chordata; Craniata; Vertebrata; Euteleostomi;Mammalia; Eutheria; Euarchontoglires; Glires; Rodentia; Myomorpha;Muroidea; Muridae; Murinae; Mus; Mus.	10090	mmu:329165	435278600	299409400	369960500	316542000	255270900	273906600
4107	4106	1019	P56564	0	4050	Excitatory amino acid transporter 1	Slc1a3		EAA1_MOUSE Reviewed; 543 AA.	Mus musculus (Mouse).	Eukaryota; Metazoa; Chordata; Craniata; Vertebrata; Euteleostomi;Mammalia; Eutheria; Euarchontoglires; Glires; Rodentia; Myomorpha;Muroidea; Muridae; Murinae; Mus; Mus.	10090	mmu:20512	1676739000	1300832000	2270354000	1455069000	1232086000	1369981000
950	0	1940	Q3UQS2	0	4018	Leucine-rich single-pass membrane protein 1	Lsmem1		LSME1_MOUSE Reviewed; 128 AA.	Mus musculus (Mouse).	Eukaryota; Metazoa; Chordata; Craniata; Vertebrata; Euteleostomi;Mammalia; Eutheria; Euarchontoglires; Glires; Rodentia; Myomorpha;Muroidea; Muridae; Murinae; Mus; Mus.	10090	mmu:380755	5743320000	3418770000	3607570000	3289930000	3369510000	2974830000
1104	0	1875	P48024	0	7387	Eukaryotic translation initiation factor 1	Eif1		EIF1_MOUSE Reviewed; 113 AA.	Mus musculus (Mouse).	Eukaryota; Metazoa; Chordata; Craniata; Vertebrata; Euteleostomi;Mammalia; Eutheria; Euarchontoglires; Glires; Rodentia; Myomorpha;Muroidea; Muridae; Murinae; Mus; Mus.	10090	mmu:20918	76484000	35969200	110875100	73295200	29991600	77347300
1695	0	1659	P08249	0	7202	Malate dehydrogenase, mitochondrial	Mdh2		MDHM_MOUSE Reviewed; 338 AA.	Mus musculus (Mouse).	Eukaryota; Metazoa; Chordata; Craniata; Vertebrata; Euteleostomi;Mammalia; Eutheria; Euarchontoglires; Glires; Rodentia; Myomorpha;Muroidea; Muridae; Murinae; Mus; Mus.	10090	mmu:17448	17581500000	11137550000	18899650000	15523510000	8582390000	13024020000
6224	6219	624	Q5DTS3	0	3982	MKIAA4020 protein	2018-09-07		Q5DTS3_MOUSE Unreviewed; 391 AA.	Mus musculus (Mouse).	Eukaryota; Metazoa; Chordata; Craniata; Vertebrata; Euteleostomi;Mammalia; Eutheria; Euarchontoglires; Glires; Rodentia; Myomorpha;Muroidea; Muridae; Murinae; Mus; Mus.	10090		1638791000	1735425000	1611749000	1209016000	1214834000	1332473000
1350	1348	1780	Q0QEL9	0	6880	Citrate synthase	Cs		Q0QEL9_MOUSE Unreviewed; 223 AA.	Mus musculus (Mouse).	Eukaryota; Metazoa; Chordata; Craniata; Vertebrata; Euteleostomi;Mammalia; Eutheria; Euarchontoglires; Glires; Rodentia; Myomorpha;Muroidea; Muridae; Murinae; Mus; Mus.	10090		2053942000	836816300	3025373000	965012200	1796585000	1832255000
6185	6183	630	P20917	0	7987	Myelin-associated glycoprotein	Mag		MAG_MOUSE Reviewed; 626 AA.	Mus musculus (Mouse).	Eukaryota; Metazoa; Chordata; Craniata; Vertebrata; Euteleostomi;Mammalia; Eutheria; Euarchontoglires; Glires; Rodentia; Myomorpha;Muroidea; Muridae; Murinae; Mus; Mus.	10090	mmu:17136	488918400	167346600	268801400	246716500	187407200	284014200
3642	0	1131	Q9CXY6	0	1515	Interleukin enhancer-binding factor 2	Ilf2		ILF2_MOUSE Reviewed; 390 AA.	Mus musculus (Mouse).	Eukaryota; Metazoa; Chordata; Craniata; Vertebrata; Euteleostomi;Mammalia; Eutheria; Euarchontoglires; Glires; Rodentia; Myomorpha;Muroidea; Muridae; Murinae; Mus; Mus.	10090	mmu:67781	191669500	115655100	162756000	156003200	61017300	153175800
8126	0	349	P05132	0	6725	cAMP-dependent protein kinase catalytic subunit alpha	Prkaca		KAPCA_MOUSE Reviewed; 351 AA.	Mus musculus (Mouse).	Eukaryota; Metazoa; Chordata; Craniata; Vertebrata; Euteleostomi;Mammalia; Eutheria; Euarchontoglires; Glires; Rodentia; Myomorpha;Muroidea; Muridae; Murinae; Mus; Mus.	10090	mmu:18747	1851004000	896148000	1362667000	610563300	1119515000	1424152000
9543	0	187	Q62108	0	2637	Disks large homolog 4	Dlg4		DLG4_MOUSE Reviewed; 724 AA.	Mus musculus (Mouse).	Eukaryota; Metazoa; Chordata; Craniata; Vertebrata; Euteleostomi;Mammalia; Eutheria; Euarchontoglires; Glires; Rodentia; Myomorpha;Muroidea; Muridae; Murinae; Mus; Mus.	10090	mmu:13385	249978200	245611900	377387700	363942300	145316700	161089000
3478	0	1165	P47757	0	7983	F-actin-capping protein subunit beta	Capzb		CAPZB_MOUSE Reviewed; 277 AA.	Mus musculus (Mouse).	Eukaryota; Metazoa; Chordata; Craniata; Vertebrata; Euteleostomi;Mammalia; Eutheria; Euarchontoglires; Glires; Rodentia; Myomorpha;Muroidea; Muridae; Murinae; Mus; Mus.	10090	mmu:12345	1726042000	1669700000	2112662000	1378460000	1412096000	1366448000
3625	0	1132	P68510	0	3669	14-3-3 protein eta	Ywhah		1433F_MOUSE Reviewed; 246 AA.	Mus musculus (Mouse).	Eukaryota; Metazoa; Chordata; Craniata; Vertebrata; Euteleostomi;Mammalia; Eutheria; Euarchontoglires; Glires; Rodentia; Myomorpha;Muroidea; Muridae; Murinae; Mus; Mus.	10090	mmu:22629	4994726000	3235295000	4437337000	3516877000	3286379000	2715167000
4727	4719	899	Q3TVN4	0	5006	AP complex subunit beta	Ap1b1		Q3TVN4_MOUSE Unreviewed; 943 AA.	Mus musculus (Mouse).	Eukaryota; Metazoa; Chordata; Craniata; Vertebrata; Euteleostomi;Mammalia; Eutheria; Euarchontoglires; Glires; Rodentia; Myomorpha;Muroidea; Muridae; Murinae; Mus; Mus.	10090		1090428000	1038808000	789604100	1189026000	224044300	851344100
11166	11159	24	O55047	0	17	Serine/threonine-protein kinase tousled-like 2	Tlk2		TLK2_MOUSE Reviewed; 718 AA.	Mus musculus (Mouse).	Eukaryota; Metazoa; Chordata; Craniata; Vertebrata; Euteleostomi;Mammalia; Eutheria; Euarchontoglires; Glires; Rodentia; Myomorpha;Muroidea; Muridae; Murinae; Mus; Mus.	10090	mmu:24086	47858300	49364000	104538000	49339300	56698900	47126500
5707	0	710	P05201	0	786	Aspartate aminotransferase, cytoplasmic	Got1		AATC_MOUSE Reviewed; 413 AA.	Mus musculus (Mouse).	Eukaryota; Metazoa; Chordata; Craniata; Vertebrata; Euteleostomi;Mammalia; Eutheria; Euarchontoglires; Glires; Rodentia; Myomorpha;Muroidea; Muridae; Murinae; Mus; Mus.	10090	mmu:14718	754658700	935026900	1280353000	820028600	672292200	762218000
9534	9529	187	Q91XM9	0	7495	Disks large homolog 2	Dlg2		DLG2_MOUSE Reviewed; 852 AA.	Mus musculus (Mouse).	Eukaryota; Metazoa; Chordata; Craniata; Vertebrata; Euteleostomi;Mammalia; Eutheria; Euarchontoglires; Glires; Rodentia; Myomorpha;Muroidea; Muridae; Murinae; Mus; Mus.	10090	mmu:23859	310391100	374387200	500458800	384689400	203252300	323572300
5561	0	739	P46425	0	5663	Glutathione S-transferase P 2	Gstp2		GSTP2_MOUSE Reviewed; 210 AA.	Mus musculus (Mouse).	Eukaryota; Metazoa; Chordata; Craniata; Vertebrata; Euteleostomi;Mammalia; Eutheria; Euarchontoglires; Glires; Rodentia; Myomorpha;Muroidea; Muridae; Murinae; Mus; Mus.	10090	mmu:14869	233440400	299470400	999696500	419935000	388272600	379323800
4918	0	852	Q91Z31	0	4863	Polypyrimidine tract-binding protein 2	Ptbp2		PTBP2_MOUSE Reviewed; 531 AA.	Mus musculus (Mouse).	Eukaryota; Metazoa; Chordata; Craniata; Vertebrata; Euteleostomi;Mammalia; Eutheria; Euarchontoglires; Glires; Rodentia; Myomorpha;Muroidea; Muridae; Murinae; Mus; Mus.	10090	mmu:56195	20433900	115243800	144952500	59359300	47165800	112126500
4309	4308	975	Q8CHC4	0	8198	Synaptojanin-1	Synj1		SYNJ1_MOUSE Reviewed; 1574 AA.	Mus musculus (Mouse).	Eukaryota; Metazoa; Chordata; Craniata; Vertebrata; Euteleostomi;Mammalia; Eutheria; Euarchontoglires; Glires; Rodentia; Myomorpha;Muroidea; Muridae; Murinae; Mus; Mus.	10090		343182600	161809900	659279700	396137800	238123100	275385200
5495	5494	753	P24668	0	4567	Cation-dependent mannose-6-phosphate receptor	M6pr		MPRD_MOUSE Reviewed; 278 AA.	Mus musculus (Mouse).	Eukaryota; Metazoa; Chordata; Craniata; Vertebrata; Euteleostomi;Mammalia; Eutheria; Euarchontoglires; Glires; Rodentia; Myomorpha;Muroidea; Muridae; Murinae; Mus; Mus.	10090	mmu:17113	49629500	441603000	143752000	218860900	128082000	100470000
298	0	2280	P62918	0	5983	60S ribosomal protein L8	Rpl8		RL8_MOUSE Reviewed; 257 AA.	Mus musculus (Mouse).	Eukaryota; Metazoa; Chordata; Craniata; Vertebrata; Euteleostomi;Mammalia; Eutheria; Euarchontoglires; Glires; Rodentia; Myomorpha;Muroidea; Muridae; Murinae; Mus; Mus.	10090	mmu:26961	650029300	318149800	722158300	368209000	629413200	232323900
1309	0	1794	Q9D0S9	0	3368	Histidine triad nucleotide-binding protein 2, mitochondrial	Hint2		HINT2_MOUSE Reviewed; 163 AA.	Mus musculus (Mouse).	Eukaryota; Metazoa; Chordata; Craniata; Vertebrata; Euteleostomi;Mammalia; Eutheria; Euarchontoglires; Glires; Rodentia; Myomorpha;Muroidea; Muridae; Murinae; Mus; Mus.	10090	mmu:68917	36712900	24572800	48703300	30918000	23257500	30180100
7464	0	431	P62862	0	928	40S ribosomal protein S30	Fau		RS30_MOUSE Reviewed; 59 AA.	Mus musculus (Mouse).	Eukaryota; Metazoa; Chordata; Craniata; Vertebrata; Euteleostomi;Mammalia; Eutheria; Euarchontoglires; Glires; Rodentia; Myomorpha;Muroidea; Muridae; Murinae; Mus; Mus.	10090		466626500	264781400	380550400	232252000	369531700	209838200
5569	5568	736	O54774	0	7451	AP-3 complex subunit delta-1	Ap3d1		AP3D1_MOUSE Reviewed; 1199 AA.	Mus musculus (Mouse).	Eukaryota; Metazoa; Chordata; Craniata; Vertebrata; Euteleostomi;Mammalia; Eutheria; Euarchontoglires; Glires; Rodentia; Myomorpha;Muroidea; Muridae; Murinae; Mus; Mus.	10090	mmu:11776	639108800	658820400	1179275000	674307500	679461400	492774700
9601	9600	177	Q810U4	0	4819	Neuronal cell adhesion molecule	Nrcam		NRCAM_MOUSE Reviewed; 1256 AA.	Mus musculus (Mouse).	Eukaryota; Metazoa; Chordata; Craniata; Vertebrata; Euteleostomi;Mammalia; Eutheria; Euarchontoglires; Glires; Rodentia; Myomorpha;Muroidea; Muridae; Murinae; Mus; Mus.	10090	mmu:319504	463337200	374862200	602364000	463089000	278551600	354484900
11222	11216	16	A0A0R5RP23	0	8118	Sodium channel protein	Scn3a		A0A0R5RP23_MOUSE Unreviewed; 1950 AA.	Mus musculus (Mouse).	Eukaryota; Metazoa; Chordata; Craniata; Vertebrata; Euteleostomi;Mammalia; Eutheria; Euarchontoglires; Glires; Rodentia; Myomorpha;Muroidea; Muridae; Murinae; Mus; Mus.	10090		173996000	202963400	360855400	161221000	175054000	226601100
1921	0	1595	P12960	0	2658	Contactin-1	Cntn1		CNTN1_MOUSE Reviewed; 1020 AA.	Mus musculus (Mouse).	Eukaryota; Metazoa; Chordata; Craniata; Vertebrata; Euteleostomi;Mammalia; Eutheria; Euarchontoglires; Glires; Rodentia; Myomorpha;Muroidea; Muridae; Murinae; Mus; Mus.	10090	mmu:12805	2937948000	2273173000	3763835000	2542772000	1884148000	2390864000
371	0	2238	Q9DCC4	0	4364	Pyrroline-5-carboxylate reductase 3	Pycr3		P5CR3_MOUSE Reviewed; 274 AA.	Mus musculus (Mouse).	Eukaryota; Metazoa; Chordata; Craniata; Vertebrata; Euteleostomi;Mammalia; Eutheria; Euarchontoglires; Glires; Rodentia; Myomorpha;Muroidea; Muridae; Murinae; Mus; Mus.	10090	mmu:66194	75674500	77044500	217683900	61545400	114005700	105560100
9654	9628	174	Q6PG79	0	1920	Atp2b1 protein	Atp2b1		Q6PG79_MOUSE Unreviewed; 372 AA.	Mus musculus (Mouse).	Eukaryota; Metazoa; Chordata; Craniata; Vertebrata; Euteleostomi;Mammalia; Eutheria; Euarchontoglires; Glires; Rodentia; Myomorpha;Muroidea; Muridae; Murinae; Mus; Mus.	10090		1288191000	743476900	587943400	547014300	687671800	694795000
2155	0	1522	Q9QZM0	0	5442	Ubiquilin-2	Ubqln2		UBQL2_MOUSE Reviewed; 638 AA.	Mus musculus (Mouse).	Eukaryota; Metazoa; Chordata; Craniata; Vertebrata; Euteleostomi;Mammalia; Eutheria; Euarchontoglires; Glires; Rodentia; Myomorpha;Muroidea; Muridae; Murinae; Mus; Mus.	10090	mmu:54609	172630700	133819100	169278100	100431900	125576600	128126200
6054	6050	650	Q80TQ9	0	704	Adenosylhomocysteinase	Ahcyl2		Q80TQ9_MOUSE Unreviewed; 478 AA.	Mus musculus (Mouse).	Eukaryota; Metazoa; Chordata; Craniata; Vertebrata; Euteleostomi;Mammalia; Eutheria; Euarchontoglires; Glires; Rodentia; Myomorpha;Muroidea; Muridae; Murinae; Mus; Mus.	10090		1442198000	664468700	1754442000	951689500	1108757000	825036500
3099	0	1268	Q99N28	0	1807	Cell adhesion molecule 3	Cadm3		CADM3_MOUSE Reviewed; 396 AA.	Mus musculus (Mouse).	Eukaryota; Metazoa; Chordata; Craniata; Vertebrata; Euteleostomi;Mammalia; Eutheria; Euarchontoglires; Glires; Rodentia; Myomorpha;Muroidea; Muridae; Murinae; Mus; Mus.	10090	mmu:94332	890877200	358209400	1211033000	463133500	860426700	496710900
5854	0	679	D3YVF0	0	1014	A-kinase anchor protein 5	Akap5		AKAP5_MOUSE Reviewed; 745 AA.	Mus musculus (Mouse).	Eukaryota; Metazoa; Chordata; Craniata; Vertebrata; Euteleostomi;Mammalia; Eutheria; Euarchontoglires; Glires; Rodentia; Myomorpha;Muroidea; Muridae; Murinae; Mus; Mus.	10090	mmu:238276	757394500	409784000	312074300	472273300	284199700	339266600
4366	0	963	Q9D6R2	0	1185	Isocitrate dehydrogenase [NAD] subunit alpha, mitochondrial	Idh3a		IDH3A_MOUSE Reviewed; 366 AA.	Mus musculus (Mouse).	Eukaryota; Metazoa; Chordata; Craniata; Vertebrata; Euteleostomi;Mammalia; Eutheria; Euarchontoglires; Glires; Rodentia; Myomorpha;Muroidea; Muridae; Murinae; Mus; Mus.	10090	mmu:67834	2357824000	1303511000	2582143000	1964129000	1302866000	1451354000
9619	9618	175	P84075	0	6281	Neuron-specific calcium-binding protein hippocalcin	Hpca		HPCA_MOUSE Reviewed; 193 AA.	Mus musculus (Mouse).	Eukaryota; Metazoa; Chordata; Craniata; Vertebrata; Euteleostomi;Mammalia; Eutheria; Euarchontoglires; Glires; Rodentia; Myomorpha;Muroidea; Muridae; Murinae; Mus; Mus.	10090	mmu:15444	462081800	291976300	487164200	341050400	302057100	281330500
9289	0	219	Q4KMM3	0	2788	Oxidation resistance protein 1	Oxr1		OXR1_MOUSE Reviewed; 866 AA.	Mus musculus (Mouse).	Eukaryota; Metazoa; Chordata; Craniata; Vertebrata; Euteleostomi;Mammalia; Eutheria; Euarchontoglires; Glires; Rodentia; Myomorpha;Muroidea; Muridae; Murinae; Mus; Mus.	10090	mmu:170719	560891300	671415600	729264500	681055500	319072800	464956700
3349	3348	1201	Q3UIU2	0	3614	NADH dehydrogenase [ubiquinone] 1 beta subcomplex subunit 6	Ndufb6		NDUB6_MOUSE Reviewed; 128 AA.	Mus musculus (Mouse).	Eukaryota; Metazoa; Chordata; Craniata; Vertebrata; Euteleostomi;Mammalia; Eutheria; Euarchontoglires; Glires; Rodentia; Myomorpha;Muroidea; Muridae; Murinae; Mus; Mus.	10090	mmu:230075	242939000	352177500	684578900	264205400	377490300	303717700
151	0	2379	Q921M7	0	6884	Protein FAM49B	Fam49b		FA49B_MOUSE Reviewed; 324 AA.	Mus musculus (Mouse).	Eukaryota; Metazoa; Chordata; Craniata; Vertebrata; Euteleostomi;Mammalia; Eutheria; Euarchontoglires; Glires; Rodentia; Myomorpha;Muroidea; Muridae; Murinae; Mus; Mus.	10090	mmu:223601	80382000	90837400	150340000	66153300	105683300	60673800
4527	0	937	Q80TL4	0	7909	PHD finger protein 24	Phf24		PHF24_MOUSE Reviewed; 400 AA.	Mus musculus (Mouse).	Eukaryota; Metazoa; Chordata; Craniata; Vertebrata; Euteleostomi;Mammalia; Eutheria; Euarchontoglires; Glires; Rodentia; Myomorpha;Muroidea; Muridae; Murinae; Mus; Mus.	10090	mmu:230085	931020000	767386700	1371497000	863539700	901646700	464220000
7049	0	483	P54071	0	5484	Isocitrate dehydrogenase [NADP], mitochondrial	Idh2		IDHP_MOUSE Reviewed; 452 AA.	Mus musculus (Mouse).	Eukaryota; Metazoa; Chordata; Craniata; Vertebrata; Euteleostomi;Mammalia; Eutheria; Euarchontoglires; Glires; Rodentia; Myomorpha;Muroidea; Muridae; Murinae; Mus; Mus.	10090	mmu:269951	225157000	152257600	427652900	199556000	180670400	230362600
5599	0	730	P26883	0	6380	Peptidyl-prolyl cis-trans isomerase FKBP1A	Fkbp1a		FKB1A_MOUSE Reviewed; 108 AA.	Mus musculus (Mouse).	Eukaryota; Metazoa; Chordata; Craniata; Vertebrata; Euteleostomi;Mammalia; Eutheria; Euarchontoglires; Glires; Rodentia; Myomorpha;Muroidea; Muridae; Murinae; Mus; Mus.	10090	mmu:14225	175372200	57655100	309683900	85541000	191291600	124301900
1338	0	1783	P00920	0	3328	Carbonic anhydrase 2	Ca2		CAH2_MOUSE Reviewed; 260 AA.	Mus musculus (Mouse).	Eukaryota; Metazoa; Chordata; Craniata; Vertebrata; Euteleostomi;Mammalia; Eutheria; Euarchontoglires; Glires; Rodentia; Myomorpha;Muroidea; Muridae; Murinae; Mus; Mus.	10090	mmu:12349	488957700	331462000	649779300	320302000	371886700	398209200
8129	8127	349	H6TMF6	0	5665	cAMP-dependent protein kinase catalytic subunit beta transcript variant 6	Prkacb		H6TMF6_MOUSE Unreviewed; 172 AA.	Mus musculus (Mouse).	Eukaryota; Metazoa; Chordata; Craniata; Vertebrata; Euteleostomi;Mammalia; Eutheria; Euarchontoglires; Glires; Rodentia; Myomorpha;Muroidea; Muridae; Murinae; Mus; Mus.	10090		347256700	331989300	278830100	317183100	152366300	234348700
5314	5308	788	Q99KA2	0	903	Tubulin alpha chain	Tuba1b		Q99KA2_MOUSE Unreviewed; 347 AA.	Mus musculus (Mouse).	Eukaryota; Metazoa; Chordata; Craniata; Vertebrata; Euteleostomi;Mammalia; Eutheria; Euarchontoglires; Glires; Rodentia; Myomorpha;Muroidea; Muridae; Murinae; Mus; Mus.	10090		9156496000	8073991000	22600760000	10460550000	9259854000	10192050000
5560	0	739	P19157	0	825	Glutathione S-transferase P 1	Gstp1		GSTP1_MOUSE Reviewed; 210 AA.	Mus musculus (Mouse).	Eukaryota; Metazoa; Chordata; Craniata; Vertebrata; Euteleostomi;Mammalia; Eutheria; Euarchontoglires; Glires; Rodentia; Myomorpha;Muroidea; Muridae; Murinae; Mus; Mus.	10090	mmu:14870	282545000	299470400	999696500	419935000	388272600	379323800
10487	10485	84	P19096	0	4233	Fatty acid synthase	Fasn		FAS_MOUSE Reviewed; 2504 AA.	Mus musculus (Mouse).	Eukaryota; Metazoa; Chordata; Craniata; Vertebrata; Euteleostomi;Mammalia; Eutheria; Euarchontoglires; Glires; Rodentia; Myomorpha;Muroidea; Muridae; Murinae; Mus; Mus.	10090	mmu:14104	356070700	72376800	554079300	270680000	208276400	271887300
1071	0	1890	P01831	0	4330	Thy-1 membrane glycoprotein	Thy1		THY1_MOUSE Reviewed; 162 AA.	Mus musculus (Mouse).	Eukaryota; Metazoa; Chordata; Craniata; Vertebrata; Euteleostomi;Mammalia; Eutheria; Euarchontoglires; Glires; Rodentia; Myomorpha;Muroidea; Muridae; Murinae; Mus; Mus.	10090	mmu:21838	8334690000	8115447000	12827250000	7144070000	7898868000	6132807000
7276	7273	448	Q3UYN1	0	2576	Pyridoxal phosphate homeostasis protein	Plpbp		Q3UYN1_MOUSE Unreviewed; 326 AA.	Mus musculus (Mouse).	Eukaryota; Metazoa; Chordata; Craniata; Vertebrata; Euteleostomi;Mammalia; Eutheria; Euarchontoglires; Glires; Rodentia; Myomorpha;Muroidea; Muridae; Murinae; Mus; Mus.	10090		78511700	83852100	270652600	116416500	104392000	103293000
2005	0	1567	Q8BYI9	0	2603	Tenascin-R	Tnr		TENR_MOUSE Reviewed; 1358 AA.	Mus musculus (Mouse).	Eukaryota; Metazoa; Chordata; Craniata; Vertebrata; Euteleostomi;Mammalia; Eutheria; Euarchontoglires; Glires; Rodentia; Myomorpha;Muroidea; Muridae; Murinae; Mus; Mus.	10090	mmu:21960	210035000	224194600	350601200	323925900	181419500	54740700
1632	0	1684	Q60605	0	5979	Myosin light polypeptide 6	Myl6		MYL6_MOUSE Reviewed; 151 AA.	Mus musculus (Mouse).	Eukaryota; Metazoa; Chordata; Craniata; Vertebrata; Euteleostomi;Mammalia; Eutheria; Euarchontoglires; Glires; Rodentia; Myomorpha;Muroidea; Muridae; Murinae; Mus; Mus.	10090	mmu:17904	139804700	188421800	191532200	81367900	157617500	129675200
1626	1625	1686	P84078	0	6283	ADP-ribosylation factor 1	Arf1		ARF1_MOUSE Reviewed; 181 AA.	Mus musculus (Mouse).	Eukaryota; Metazoa; Chordata; Craniata; Vertebrata; Euteleostomi;Mammalia; Eutheria; Euarchontoglires; Glires; Rodentia; Myomorpha;Muroidea; Muridae; Murinae; Mus; Mus.	10090	mmu:11840	943515500	590600600	1719564000	962519300	572516000	929682400
1625	0	1686	P61205	0	2990	ADP-ribosylation factor 3	Arf3		ARF3_MOUSE Reviewed; 181 AA.	Mus musculus (Mouse).	Eukaryota; Metazoa; Chordata; Craniata; Vertebrata; Euteleostomi;Mammalia; Eutheria; Euarchontoglires; Glires; Rodentia; Myomorpha;Muroidea; Muridae; Murinae; Mus; Mus.	10090	mmu:11842	943515500	590600600	1719564000	962519300	572516000	929682400
1818	0	1625	Q9QZX7	0	4366	Serine racemase	Srr		SRR_MOUSE Reviewed; 339 AA.	Mus musculus (Mouse).	Eukaryota; Metazoa; Chordata; Craniata; Vertebrata; Euteleostomi;Mammalia; Eutheria; Euarchontoglires; Glires; Rodentia; Myomorpha;Muroidea; Muridae; Murinae; Mus; Mus.	10090	mmu:27364	138632700	235412000	379137300	230127100	153432100	169375400
2551	0	1415	Q9CR95	0	4732	Adaptin ear-binding coat-associated protein 1	Necap1		NECP1_MOUSE Reviewed; 275 AA.	Mus musculus (Mouse).	Eukaryota; Metazoa; Chordata; Craniata; Vertebrata; Euteleostomi;Mammalia; Eutheria; Euarchontoglires; Glires; Rodentia; Myomorpha;Muroidea; Muridae; Murinae; Mus; Mus.	10090	mmu:67602	237105300	148829900	287370500	178270200	159158600	155730200
9696	9669	172	P48722	0	5499	Heat shock 70 kDa protein 4L	Hspa4l		HS74L_MOUSE Reviewed; 838 AA.	Mus musculus (Mouse).	Eukaryota; Metazoa; Chordata; Craniata; Vertebrata; Euteleostomi;Mammalia; Eutheria; Euarchontoglires; Glires; Rodentia; Myomorpha;Muroidea; Muridae; Murinae; Mus; Mus.	10090	mmu:18415	1210250000	1000532000	2032284000	795850500	1371306000	874126000
6640	6638	547	Q9CXI5	0	7470	Mesencephalic astrocyte-derived neurotrophic factor	Manf		MANF_MOUSE Reviewed; 179 AA.	Mus musculus (Mouse).	Eukaryota; Metazoa; Chordata; Craniata; Vertebrata; Euteleostomi;Mammalia; Eutheria; Euarchontoglires; Glires; Rodentia; Myomorpha;Muroidea; Muridae; Murinae; Mus; Mus.	10090		52239400	129410000	171955900	46708800	104092200	103379000
1589	1588	1701	P55066	0	7440	Neurocan core protein	Ncan		NCAN_MOUSE Reviewed; 1268 AA.	Mus musculus (Mouse).	Eukaryota; Metazoa; Chordata; Craniata; Vertebrata; Euteleostomi;Mammalia; Eutheria; Euarchontoglires; Glires; Rodentia; Myomorpha;Muroidea; Muridae; Murinae; Mus; Mus.	10090	mmu:13004	39413100	93930300	192172300	22775700	111273000	101708500
9554	0	186	Q91VR7	0	238	Microtubule-associated proteins 1A/1B light chain 3A	Map1lc3a		MLP3A_MOUSE Reviewed; 121 AA.	Mus musculus (Mouse).	Eukaryota; Metazoa; Chordata; Craniata; Vertebrata; Euteleostomi;Mammalia; Eutheria; Euarchontoglires; Glires; Rodentia; Myomorpha;Muroidea; Muridae; Murinae; Mus; Mus.	10090	mmu:66734	831986700	644215400	907441900	354725900	686169200	674506600
2644	2642	1393	Q9D819	0	3867	Inorganic pyrophosphatase	Ppa1		IPYR_MOUSE Reviewed; 289 AA.	Mus musculus (Mouse).	Eukaryota; Metazoa; Chordata; Craniata; Vertebrata; Euteleostomi;Mammalia; Eutheria; Euarchontoglires; Glires; Rodentia; Myomorpha;Muroidea; Muridae; Murinae; Mus; Mus.	10090	mmu:67895	762691700	264454200	660095400	489297900	376617200	371620700
2588	2587	1406	Q62443	0	2146	Neuronal pentraxin-1	Nptx1		NPTX1_MOUSE Reviewed; 432 AA.	Mus musculus (Mouse).	Eukaryota; Metazoa; Chordata; Craniata; Vertebrata; Euteleostomi;Mammalia; Eutheria; Euarchontoglires; Glires; Rodentia; Myomorpha;Muroidea; Muridae; Murinae; Mus; Mus.	10090	mmu:18164	180741500	124375300	179219400	86260200	169330400	80170500
8988	8987	250	A0A0A0MQF6	0	6684	Glyceraldehyde-3-phosphate dehydrogenase	Gapdh		A0A0A0MQF6_MOUSE Unreviewed; 359 AA.	Mus musculus (Mouse).	Eukaryota; Metazoa; Chordata; Craniata; Vertebrata; Euteleostomi;Mammalia; Eutheria; Euarchontoglires; Glires; Rodentia; Myomorpha;Muroidea; Muridae; Murinae; Mus; Mus.	10090		8763060000	11031700000	19844560000	11620010000	9802837000	6944996000
5929	0	667	P35700	0	2596	Peroxiredoxin-1	Prdx1		PRDX1_MOUSE Reviewed; 199 AA.	Mus musculus (Mouse).	Eukaryota; Metazoa; Chordata; Craniata; Vertebrata; Euteleostomi;Mammalia; Eutheria; Euarchontoglires; Glires; Rodentia; Myomorpha;Muroidea; Muridae; Murinae; Mus; Mus.	10090	mmu:18477	1517368000	1198524000	1947483000	1353627000	1201892000	747540600
8297	0	331	B2RXT5	0	309	Glucose-6-phosphate isomerase	Gpi1		B2RXT5_MOUSE Unreviewed; 344 AA.	Mus musculus (Mouse).	Eukaryota; Metazoa; Chordata; Craniata; Vertebrata; Euteleostomi;Mammalia; Eutheria; Euarchontoglires; Glires; Rodentia; Myomorpha;Muroidea; Muridae; Murinae; Mus; Mus.	10090		1330932000	840890500	1665726000	1002586000	962963600	788130500
545	0	2141	P62082	0	5056	40S ribosomal protein S7	Rps7		RS7_MOUSE Reviewed; 194 AA.	Mus musculus (Mouse).	Eukaryota; Metazoa; Chordata; Craniata; Vertebrata; Euteleostomi;Mammalia; Eutheria; Euarchontoglires; Glires; Rodentia; Myomorpha;Muroidea; Muridae; Murinae; Mus; Mus.	10090	mmu:20115	59294300	53883500	127177200	19431200	76589900	77965000
8128	0	349	P68181	0	6167	cAMP-dependent protein kinase catalytic subunit beta	Prkacb		KAPCB_MOUSE Reviewed; 351 AA.	Mus musculus (Mouse).	Eukaryota; Metazoa; Chordata; Craniata; Vertebrata; Euteleostomi;Mammalia; Eutheria; Euarchontoglires; Glires; Rodentia; Myomorpha;Muroidea; Muridae; Murinae; Mus; Mus.	10090	mmu:18749	824741700	331989300	278830100	317183100	219461800	520463700
3614	0	1135	Q9D172	0	7544	ES1 protein homolog, mitochondrial	D10Jhu81e		ES1_MOUSE Reviewed; 266 AA.	Mus musculus (Mouse).	Eukaryota; Metazoa; Chordata; Craniata; Vertebrata; Euteleostomi;Mammalia; Eutheria; Euarchontoglires; Glires; Rodentia; Myomorpha;Muroidea; Muridae; Murinae; Mus; Mus.	10090	mmu:28295	697089900	616656200	1213650000	689079200	462229100	712083000
10330	10320	99	A8DUP0	0	3327	Beta-globin	Hbbt1		A8DUP0_MOUSE Unreviewed; 147 AA.	Mus musculus (Mouse).	Eukaryota; Metazoa; Chordata; Craniata; Vertebrata; Euteleostomi;Mammalia; Eutheria; Euarchontoglires; Glires; Rodentia; Myomorpha;Muroidea; Muridae; Murinae; Mus; Mus.	10090		811216900	238879300	825145700	586381800	464516300	298698700
2083	2080	1537	P59279	0	932	Ras-related protein Rab-2B	Rab2b		RAB2B_MOUSE Reviewed; 216 AA.	Mus musculus (Mouse).	Eukaryota; Metazoa; Chordata; Craniata; Vertebrata; Euteleostomi;Mammalia; Eutheria; Euarchontoglires; Glires; Rodentia; Myomorpha;Muroidea; Muridae; Murinae; Mus; Mus.	10090	mmu:76338	378836200	298407900	727470500	309138000	365091200	341587400
577	576	2124	Q8BQ51	0	7744	Cell division control protein 42 homolog	Cdc42		CDC42_MOUSE Reviewed; 191 AA.	Mus musculus (Mouse).	Eukaryota; Metazoa; Chordata; Craniata; Vertebrata; Euteleostomi;Mammalia; Eutheria; Euarchontoglires; Glires; Rodentia; Myomorpha;Muroidea; Muridae; Murinae; Mus; Mus.	10090	mmu:12540	1183466000	1209409000	2609339000	1471864000	1127068000	1010070000
6859	0	510	Q9DB20	0	512	ATP synthase subunit O, mitochondrial	Atp5o		ATPO_MOUSE Reviewed; 213 AA.	Mus musculus (Mouse).	Eukaryota; Metazoa; Chordata; Craniata; Vertebrata; Euteleostomi;Mammalia; Eutheria; Euarchontoglires; Glires; Rodentia; Myomorpha;Muroidea; Muridae; Murinae; Mus; Mus.	10090	mmu:28080	4048091000	3397178000	3279770000	2658734000	2629858000	2218511000
3633	3622	1132	O70456	0	6838	14-3-3 protein sigma	Sfn		1433S_MOUSE Reviewed; 248 AA.	Mus musculus (Mouse).	Eukaryota; Metazoa; Chordata; Craniata; Vertebrata; Euteleostomi;Mammalia; Eutheria; Euarchontoglires; Glires; Rodentia; Myomorpha;Muroidea; Muridae; Murinae; Mus; Mus.	10090	mmu:55948	3316081000	2468148000	3597062000	2055140000	2441272000	2141658000
291	290	2286	Q925N0	0	6746	Sideroflexin-5	Sfxn5		SFXN5_MOUSE Reviewed; 342 AA.	Mus musculus (Mouse).	Eukaryota; Metazoa; Chordata; Craniata; Vertebrata; Euteleostomi;Mammalia; Eutheria; Euarchontoglires; Glires; Rodentia; Myomorpha;Muroidea; Muridae; Murinae; Mus; Mus.	10090	mmu:94282	60309100	43053100	216971200	98574000	55802900	86634300
4149	0	1007	Q9D6U8	0	1270	Protein FAM162A	Fam162a		F162A_MOUSE Reviewed; 155 AA.	Mus musculus (Mouse).	Eukaryota; Metazoa; Chordata; Craniata; Vertebrata; Euteleostomi;Mammalia; Eutheria; Euarchontoglires; Glires; Rodentia; Myomorpha;Muroidea; Muridae; Murinae; Mus; Mus.	10090	mmu:70186	208032500	370967000	405372700	205597000	153961400	360544300
7287	7284	445	Q8CAQ8	0	754	MICOS complex subunit Mic60	Immt		MIC60_MOUSE Reviewed; 757 AA.	Mus musculus (Mouse).	Eukaryota; Metazoa; Chordata; Craniata; Vertebrata; Euteleostomi;Mammalia; Eutheria; Euarchontoglires; Glires; Rodentia; Myomorpha;Muroidea; Muridae; Murinae; Mus; Mus.	10090	mmu:76614	1970403000	2865288000	1471337000	1872617000	1283086000	1183316000
631	0	2096	P52196	0	1708	Thiosulfate sulfurtransferase	Tst		THTR_MOUSE Reviewed; 297 AA.	Mus musculus (Mouse).	Eukaryota; Metazoa; Chordata; Craniata; Vertebrata; Euteleostomi;Mammalia; Eutheria; Euarchontoglires; Glires; Rodentia; Myomorpha;Muroidea; Muridae; Murinae; Mus; Mus.	10090	mmu:22117	355598800	177274600	192691000	37980600	255282700	207864000
7219	0	459	P07901	0	3530	Heat shock protein HSP 90-alpha	Hsp90aa1		HS90A_MOUSE Reviewed; 733 AA.	Mus musculus (Mouse).	Eukaryota; Metazoa; Chordata; Craniata; Vertebrata; Euteleostomi;Mammalia; Eutheria; Euarchontoglires; Glires; Rodentia; Myomorpha;Muroidea; Muridae; Murinae; Mus; Mus.	10090	mmu:15519	2952850000	2304888000	8622671000	3289207000	4321377000	2241364000
10965	0	38	P48962	0	30	ADP/ATP translocase 1	Slc25a4		ADT1_MOUSE Reviewed; 298 AA.	Mus musculus (Mouse).	Eukaryota; Metazoa; Chordata; Craniata; Vertebrata; Euteleostomi;Mammalia; Eutheria; Euarchontoglires; Glires; Rodentia; Myomorpha;Muroidea; Muridae; Murinae; Mus; Mus.	10090	mmu:11739	3196836000	1809865000	3646937000	2299712000	1935428000	1962227000
10302	10289	102	Q8K2R2	0	6273	Sodium/potassium-transporting ATPase subunit alpha	Atp1a1		Q8K2R2_MOUSE Unreviewed; 433 AA.	Mus musculus (Mouse).	Eukaryota; Metazoa; Chordata; Craniata; Vertebrata; Euteleostomi;Mammalia; Eutheria; Euarchontoglires; Glires; Rodentia; Myomorpha;Muroidea; Muridae; Murinae; Mus; Mus.	10090		13666100000	6491041000	12722800000	8414207000	7282771000	7870913000
3253	3244	1228	Q9DC07	0	2126	LIM zinc-binding domain-containing Nebulette	Nebl		LNEBL_MOUSE Reviewed; 270 AA.	Mus musculus (Mouse).	Eukaryota; Metazoa; Chordata; Craniata; Vertebrata; Euteleostomi;Mammalia; Eutheria; Euarchontoglires; Glires; Rodentia; Myomorpha;Muroidea; Muridae; Murinae; Mus; Mus.	10090	mmu:74103	299192000	352404700	451020000	383706600	110670000	311502000
1867	0	1608	Q68FM6	0	2709	Protein phosphatase 1 regulatory subunit 29	Elfn2		PPR29_MOUSE Reviewed; 823 AA.	Mus musculus (Mouse).	Eukaryota; Metazoa; Chordata; Craniata; Vertebrata; Euteleostomi;Mammalia; Eutheria; Euarchontoglires; Glires; Rodentia; Myomorpha;Muroidea; Muridae; Murinae; Mus; Mus.	10090	mmu:207393	34608600	34268000	24965900	17948000	19856600	28051200
180	0	2359	Q9R257	0	6668	Heme-binding protein 1	Hebp1		HEBP1_MOUSE Reviewed; 190 AA.	Mus musculus (Mouse).	Eukaryota; Metazoa; Chordata; Craniata; Vertebrata; Euteleostomi;Mammalia; Eutheria; Euarchontoglires; Glires; Rodentia; Myomorpha;Muroidea; Muridae; Murinae; Mus; Mus.	10090	mmu:15199	320678100	308726100	430016700	240806000	288051400	205777200
1256	0	1817	Q8CGY8	0	3442	UDP-N-acetylglucosamine--peptide N-acetylglucosaminyltransferase 110 kDa subunit	Ogt		OGT1_MOUSE Reviewed; 1046 AA.	Mus musculus (Mouse).	Eukaryota; Metazoa; Chordata; Craniata; Vertebrata; Euteleostomi;Mammalia; Eutheria; Euarchontoglires; Glires; Rodentia; Myomorpha;Muroidea; Muridae; Murinae; Mus; Mus.	10090	mmu:108155	25436400	41172200	252506200	118667800	74496500	38155000
4279	4278	982	Q9CZW5	0	6310	Mitochondrial import receptor subunit TOM70	Tomm70		TOM70_MOUSE Reviewed; 611 AA.	Mus musculus (Mouse).	Eukaryota; Metazoa; Chordata; Craniata; Vertebrata; Euteleostomi;Mammalia; Eutheria; Euarchontoglires; Glires; Rodentia; Myomorpha;Muroidea; Muridae; Murinae; Mus; Mus.	10090	mmu:28185	1162578000	891383900	885102500	740983100	564321900	771210500
2081	2080	1537	Q6PDZ3	0	5970	RAB2A, member RAS oncogene family	Rab2a		Q6PDZ3_MOUSE Unreviewed; 212 AA.	Mus musculus (Mouse).	Eukaryota; Metazoa; Chordata; Craniata; Vertebrata; Euteleostomi;Mammalia; Eutheria; Euarchontoglires; Glires; Rodentia; Myomorpha;Muroidea; Muridae; Murinae; Mus; Mus.	10090		707025700	501455600	1181056000	473167200	512673700	747086900
4719	0	899	Q9DBG3	0	5478	AP-2 complex subunit beta	Ap2b1		AP2B1_MOUSE Reviewed; 937 AA.	Mus musculus (Mouse).	Eukaryota; Metazoa; Chordata; Craniata; Vertebrata; Euteleostomi;Mammalia; Eutheria; Euarchontoglires; Glires; Rodentia; Myomorpha;Muroidea; Muridae; Murinae; Mus; Mus.	10090	mmu:71770	1278069000	1112083000	895217700	1218039000	253372900	897134000
10306	0	102	Q9Z1W8	0	2687	Potassium-transporting ATPase alpha chain 2	Atp12a		AT12A_MOUSE Reviewed; 1035 AA.	Mus musculus (Mouse).	Eukaryota; Metazoa; Chordata; Craniata; Vertebrata; Euteleostomi;Mammalia; Eutheria; Euarchontoglires; Glires; Rodentia; Myomorpha;Muroidea; Muridae; Murinae; Mus; Mus.	10090	mmu:192113	9076399000	4016041000	7768864000	4894691000	4955322000	4807210000
1239	0	1823	Q64521	0	5000	Glycerol-3-phosphate dehydrogenase, mitochondrial	Gpd2		GPDM_MOUSE Reviewed; 727 AA.	Mus musculus (Mouse).	Eukaryota; Metazoa; Chordata; Craniata; Vertebrata; Euteleostomi;Mammalia; Eutheria; Euarchontoglires; Glires; Rodentia; Myomorpha;Muroidea; Muridae; Murinae; Mus; Mus.	10090	mmu:14571	894153100	1296315000	1270720000	534317700	625694900	1308665000
3392	0	1187	Q4LG64	0	5609	AMPA-selective glutamate receptor 2 flip type	Gria2		Q4LG64_MOUSE Unreviewed; 883 AA.	Mus musculus (Mouse).	Eukaryota; Metazoa; Chordata; Craniata; Vertebrata; Euteleostomi;Mammalia; Eutheria; Euarchontoglires; Glires; Rodentia; Myomorpha;Muroidea; Muridae; Murinae; Mus; Mus.	10090	mmu:14800	168041800	141328600	219423100	162165500	100102000	108099000
475	0	2182	Q9CR59	0	5324	Growth arrest and DNA damage-inducible proteins-interacting protein 1	Gadd45gip1		G45IP_MOUSE Reviewed; 222 AA.	Mus musculus (Mouse).	Eukaryota; Metazoa; Chordata; Craniata; Vertebrata; Euteleostomi;Mammalia; Eutheria; Euarchontoglires; Glires; Rodentia; Myomorpha;Muroidea; Muridae; Murinae; Mus; Mus.	10090	mmu:102060	285537800	98980500	379436000	147465700	265786900	107857000
6242	6232	622	P32883	0	4811	GTPase KRas	Kras		RASK_MOUSE Reviewed; 189 AA.	Mus musculus (Mouse).	Eukaryota; Metazoa; Chordata; Craniata; Vertebrata; Euteleostomi;Mammalia; Eutheria; Euarchontoglires; Glires; Rodentia; Myomorpha;Muroidea; Muridae; Murinae; Mus; Mus.	10090	mmu:16653	320929600	259062100	509395600	262771000	295144400	191809600
4540	0	934	P16330	0	6409	2',3'-cyclic-nucleotide 3'-phosphodiesterase	Cnp		CN37_MOUSE Reviewed; 420 AA.	Mus musculus (Mouse).	Eukaryota; Metazoa; Chordata; Craniata; Vertebrata; Euteleostomi;Mammalia; Eutheria; Euarchontoglires; Glires; Rodentia; Myomorpha;Muroidea; Muridae; Murinae; Mus; Mus.	10090	mmu:12799	8518918000	3411351000	11715130000	5517135000	5113310000	6295970000
1775	0	1638	P61161	0	2813	Actin-related protein 2	Actr2		ARP2_MOUSE Reviewed; 394 AA.	Mus musculus (Mouse).	Eukaryota; Metazoa; Chordata; Craniata; Vertebrata; Euteleostomi;Mammalia; Eutheria; Euarchontoglires; Glires; Rodentia; Myomorpha;Muroidea; Muridae; Murinae; Mus; Mus.	10090	mmu:66713	148033000	143765000	507117400	174733000	154870000	251111000
9216	0	234	O70503	0	3858	Very-long-chain 3-oxoacyl-CoA reductase	Hsd17b12		DHB12_MOUSE Reviewed; 312 AA.	Mus musculus (Mouse).	Eukaryota; Metazoa; Chordata; Craniata; Vertebrata; Euteleostomi;Mammalia; Eutheria; Euarchontoglires; Glires; Rodentia; Myomorpha;Muroidea; Muridae; Murinae; Mus; Mus.	10090	mmu:56348	114141800	75801200	153120100	92883100	39046000	118275700
10405	0	89	P62874	0	5250	Guanine nucleotide-binding protein G(I)/G(S)/G(T) subunit beta-1	Gnb1		GBB1_MOUSE Reviewed; 340 AA.	Mus musculus (Mouse).	Eukaryota; Metazoa; Chordata; Craniata; Vertebrata; Euteleostomi;Mammalia; Eutheria; Euarchontoglires; Glires; Rodentia; Myomorpha;Muroidea; Muridae; Murinae; Mus; Mus.	10090	mmu:14688	3273677000	2322957000	4349738000	1192774000	3311197000	2231608000
10683	10534	76	A3R3Q8	0	4674	Cytochrome b	CYTB		A3R3Q8_MOUSE Unreviewed; 381 AA.	Mus musculus (Mouse).	Eukaryota; Metazoa; Chordata; Craniata; Vertebrata; Euteleostomi;Mammalia; Eutheria; Euarchontoglires; Glires; Rodentia; Myomorpha;Muroidea; Muridae; Murinae; Mus; Mus.	10090		202069000	160212000	260686000	151441000	119001000	167102000
10304	10289	102	Q9WV27	0	4264	Sodium/potassium-transporting ATPase subunit alpha-4	Atp1a4		AT1A4_MOUSE Reviewed; 1032 AA.	Mus musculus (Mouse).	Eukaryota; Metazoa; Chordata; Craniata; Vertebrata; Euteleostomi;Mammalia; Eutheria; Euarchontoglires; Glires; Rodentia; Myomorpha;Muroidea; Muridae; Murinae; Mus; Mus.	10090	mmu:27222	10548430000	4287876000	8388011000	5288228000	5486526000	5301455000
8917	8913	259	Q3TII3	0	6091	Elongation factor 1-alpha	Eef1a1		Q3TII3_MOUSE Unreviewed; 462 AA.	Mus musculus (Mouse).	Eukaryota; Metazoa; Chordata; Craniata; Vertebrata; Euteleostomi;Mammalia; Eutheria; Euarchontoglires; Glires; Rodentia; Myomorpha;Muroidea; Muridae; Murinae; Mus; Mus.	10090		1250728000	958515200	1462034000	956137900	651990400	963209600
8094	8090	354	P60843	0	5955	Eukaryotic initiation factor 4A-I	Eif4a1		IF4A1_MOUSE Reviewed; 406 AA.	Mus musculus (Mouse).	Eukaryota; Metazoa; Chordata; Craniata; Vertebrata; Euteleostomi;Mammalia; Eutheria; Euarchontoglires; Glires; Rodentia; Myomorpha;Muroidea; Muridae; Murinae; Mus; Mus.	10090	mmu:13681	327063100	432482100	156859800	254338300	71109700	312059800
10985	10973	37	O88485	0	4730	Cytoplasmic dynein 1 intermediate chain 1	Dync1i1		DC1I1_MOUSE Reviewed; 628 AA.	Mus musculus (Mouse).	Eukaryota; Metazoa; Chordata; Craniata; Vertebrata; Euteleostomi;Mammalia; Eutheria; Euarchontoglires; Glires; Rodentia; Myomorpha;Muroidea; Muridae; Murinae; Mus; Mus.	10090	mmu:13426	741594700	594091700	246645800	564555700	305052100	170273500
677	0	2067	Q6ZPY3	0	7699	MKIAA1087 protein	mKIAA1087		Q6ZPY3_MOUSE Unreviewed; 723 AA.	Mus musculus (Mouse).	Eukaryota; Metazoa; Chordata; Craniata; Vertebrata; Euteleostomi;Mammalia; Eutheria; Euarchontoglires; Glires; Rodentia; Myomorpha;Muroidea; Muridae; Murinae; Mus; Mus.	10090		414505000	342724300	431799300	364211300	247017500	194837500
678	677	2067	Q8K596	0	5624	Sodium/calcium exchanger 2	Slc8a2		NAC2_MOUSE Reviewed; 921 AA.	Mus musculus (Mouse).	Eukaryota; Metazoa; Chordata; Craniata; Vertebrata; Euteleostomi;Mammalia; Eutheria; Euarchontoglires; Glires; Rodentia; Myomorpha;Muroidea; Muridae; Murinae; Mus; Mus.	10090	mmu:110891	414505000	342724300	431799300	364211300	247017500	194837500
6113	6111	641	P32921	0	4368	Tryptophan--tRNA ligase, cytoplasmic	Wars		SYWC_MOUSE Reviewed; 481 AA.	Mus musculus (Mouse).	Eukaryota; Metazoa; Chordata; Craniata; Vertebrata; Euteleostomi;Mammalia; Eutheria; Euarchontoglires; Glires; Rodentia; Myomorpha;Muroidea; Muridae; Murinae; Mus; Mus.	10090	mmu:22375	57876500	26949800	100082000	41296600	30764400	61736100
1198	1196	1838	A2A4Q0	0	4425	60S ribosomal protein L27	Rpl27		A2A4Q0_MOUSE Unreviewed; 87 AA.	Mus musculus (Mouse).	Eukaryota; Metazoa; Chordata; Craniata; Vertebrata; Euteleostomi;Mammalia; Eutheria; Euarchontoglires; Glires; Rodentia; Myomorpha;Muroidea; Muridae; Murinae; Mus; Mus.	10090		185159200	90983700	351258500	189615900	151069500	93617700
6088	6081	647	Q64213	0	1076	Splicing factor 1	Sf1		SF01_MOUSE Reviewed; 653 AA.	Mus musculus (Mouse).	Eukaryota; Metazoa; Chordata; Craniata; Vertebrata; Euteleostomi;Mammalia; Eutheria; Euarchontoglires; Glires; Rodentia; Myomorpha;Muroidea; Muridae; Murinae; Mus; Mus.	10090		66327500	34749600	49421100	37816800	33556600	31163700
778	777	2019	Q91V61	0	4447	Sideroflexin-3	Sfxn3		SFXN3_MOUSE Reviewed; 321 AA.	Mus musculus (Mouse).	Eukaryota; Metazoa; Chordata; Craniata; Vertebrata; Euteleostomi;Mammalia; Eutheria; Euarchontoglires; Glires; Rodentia; Myomorpha;Muroidea; Muridae; Murinae; Mus; Mus.	10090	mmu:94280	1135417000	1386916000	1456911000	519023200	744987500	1515436000
5102	5101	825	P09671	0	7062	Superoxide dismutase [Mn], mitochondrial	Sod2		SODM_MOUSE Reviewed; 222 AA.	Mus musculus (Mouse).	Eukaryota; Metazoa; Chordata; Craniata; Vertebrata; Euteleostomi;Mammalia; Eutheria; Euarchontoglires; Glires; Rodentia; Myomorpha;Muroidea; Muridae; Murinae; Mus; Mus.	10090	mmu:20656	309844400	655329600	1573795000	477310400	559093800	746673600
8898	8886	261	Q9QWW1	0	1859	Homer protein homolog 2	Homer2		HOME2_MOUSE Reviewed; 354 AA.	Mus musculus (Mouse).	Eukaryota; Metazoa; Chordata; Craniata; Vertebrata; Euteleostomi;Mammalia; Eutheria; Euarchontoglires; Glires; Rodentia; Myomorpha;Muroidea; Muridae; Murinae; Mus; Mus.	10090	mmu:26557	38491500	30740200	45432200	29765000	25001300	22888100
4996	4990	839	Q8BFU8	0	2161	Vesicular glutamate transporter 3	Slc17a8		VGLU3_MOUSE Reviewed; 601 AA.	Mus musculus (Mouse).	Eukaryota; Metazoa; Chordata; Craniata; Vertebrata; Euteleostomi;Mammalia; Eutheria; Euarchontoglires; Glires; Rodentia; Myomorpha;Muroidea; Muridae; Murinae; Mus; Mus.	10090	mmu:216227	125538000	63481200	86727200	75034000	49217100	64801000
7759	0	395	P84104	0	4179	Serine/arginine-rich splicing factor 3	Srsf3		SRSF3_MOUSE Reviewed; 164 AA.	Mus musculus (Mouse).	Eukaryota; Metazoa; Chordata; Craniata; Vertebrata; Euteleostomi;Mammalia; Eutheria; Euarchontoglires; Glires; Rodentia; Myomorpha;Muroidea; Muridae; Murinae; Mus; Mus.	10090	mmu:20383	544719200	118428500	120611200	138912900	149462700	252510100
6098	6095	644	Q9JL62	0	2059	Glycolipid transfer protein	Gltp		GLTP_MOUSE Reviewed; 209 AA.	Mus musculus (Mouse).	Eukaryota; Metazoa; Chordata; Craniata; Vertebrata; Euteleostomi;Mammalia; Eutheria; Euarchontoglires; Glires; Rodentia; Myomorpha;Muroidea; Muridae; Murinae; Mus; Mus.	10090	mmu:56356	135853000	79853000	204811000	100934000	91211600	98253600
8999	0	250	Q6ZPJ3	0	1650	(E3-independent) E2 ubiquitin-conjugating enzyme UBE2O	Ube2o		UBE2O_MOUSE Reviewed; 1288 AA.	Mus musculus (Mouse).	Eukaryota; Metazoa; Chordata; Craniata; Vertebrata; Euteleostomi;Mammalia; Eutheria; Euarchontoglires; Glires; Rodentia; Myomorpha;Muroidea; Muridae; Murinae; Mus; Mus.	10090	mmu:217342	219501300	189279500	349335700	194606200	121463100	212881700
9408	0	201	P28663	0	5710	Beta-soluble NSF attachment protein	Napb		SNAB_MOUSE Reviewed; 298 AA.	Mus musculus (Mouse).	Eukaryota; Metazoa; Chordata; Craniata; Vertebrata; Euteleostomi;Mammalia; Eutheria; Euarchontoglires; Glires; Rodentia; Myomorpha;Muroidea; Muridae; Murinae; Mus; Mus.	10090	mmu:17957	1322143000	367346000	1225093000	846331100	730135700	387233100
5708	0	709	P05202	0	785	Aspartate aminotransferase, mitochondrial	Got2		AATM_MOUSE Reviewed; 430 AA.	Mus musculus (Mouse).	Eukaryota; Metazoa; Chordata; Craniata; Vertebrata; Euteleostomi;Mammalia; Eutheria; Euarchontoglires; Glires; Rodentia; Myomorpha;Muroidea; Muridae; Murinae; Mus; Mus.	10090	mmu:14719	4722709000	1905528000	4250052000	2514477000	2599505000	2264418000
3991	0	1047	Q9D8T7	0	5941	SRA stem-loop-interacting RNA-binding protein, mitochondrial	Slirp		SLIRP_MOUSE Reviewed; 112 AA.	Mus musculus (Mouse).	Eukaryota; Metazoa; Chordata; Craniata; Vertebrata; Euteleostomi;Mammalia; Eutheria; Euarchontoglires; Glires; Rodentia; Myomorpha;Muroidea; Muridae; Murinae; Mus; Mus.	10090	mmu:380773	145522700	126800300	163159600	32112700	114985600	148024800
5163	5156	810	Q9CR16	0	5911	Peptidyl-prolyl cis-trans isomerase D	Ppid		PPID_MOUSE Reviewed; 370 AA.	Mus musculus (Mouse).	Eukaryota; Metazoa; Chordata; Craniata; Vertebrata; Euteleostomi;Mammalia; Eutheria; Euarchontoglires; Glires; Rodentia; Myomorpha;Muroidea; Muridae; Murinae; Mus; Mus.	10090	mmu:67738	457640500	22028200	281398500	185184800	169044200	171404000
7280	7278	447	Q9CR57	0	5327	60S ribosomal protein L14	Rpl14		RL14_MOUSE Reviewed; 217 AA.	Mus musculus (Mouse).	Eukaryota; Metazoa; Chordata; Craniata; Vertebrata; Euteleostomi;Mammalia; Eutheria; Euarchontoglires; Glires; Rodentia; Myomorpha;Muroidea; Muridae; Murinae; Mus; Mus.	10090	mmu:67115	135421700	179398400	162696000	40498300	110219100	171478700
7279	7278	447	Q569Z0	0	4525	Ribosomal protein L14	Rpl14-ps1		Q569Z0_MOUSE Unreviewed; 216 AA.	Mus musculus (Mouse).	Eukaryota; Metazoa; Chordata; Craniata; Vertebrata; Euteleostomi;Mammalia; Eutheria; Euarchontoglires; Glires; Rodentia; Myomorpha;Muroidea; Muridae; Murinae; Mus; Mus.	10090		135421700	179398400	162696000	40498300	110219100	171478700
4549	4544	932	Q99MI1	0	4835	ELKS/Rab6-interacting/CAST family member 1	Erc1		RB6I2_MOUSE Reviewed; 1120 AA.	Mus musculus (Mouse).	Eukaryota; Metazoa; Chordata; Craniata; Vertebrata; Euteleostomi;Mammalia; Eutheria; Euarchontoglires; Glires; Rodentia; Myomorpha;Muroidea; Muridae; Murinae; Mus; Mus.	10090	mmu:111173	71262400	113043000	92972800	19707800	67408400	98405600
5476	0	757	Q9DBR7	0	4111	Protein phosphatase 1 regulatory subunit 12A	Ppp1r12a		MYPT1_MOUSE Reviewed; 1029 AA.	Mus musculus (Mouse).	Eukaryota; Metazoa; Chordata; Craniata; Vertebrata; Euteleostomi;Mammalia; Eutheria; Euarchontoglires; Glires; Rodentia; Myomorpha;Muroidea; Muridae; Murinae; Mus; Mus.	10090	mmu:17931	203033900	144877900	170038400	179845100	88776000	77226200
7394	7393	436	Q64133	0	1930	Amine oxidase [flavin-containing] A	Maoa		AOFA_MOUSE Reviewed; 526 AA.	Mus musculus (Mouse).	Eukaryota; Metazoa; Chordata; Craniata; Vertebrata; Euteleostomi;Mammalia; Eutheria; Euarchontoglires; Glires; Rodentia; Myomorpha;Muroidea; Muridae; Murinae; Mus; Mus.	10090	mmu:17161	63196900	14241800	80378700	46017400	35575100	26204800
263	0	2306	Q9CQH7	0	7356	Transcription factor BTF3 homolog 4	Btf3l4		BT3L4_MOUSE Reviewed; 158 AA.	Mus musculus (Mouse).	Eukaryota; Metazoa; Chordata; Craniata; Vertebrata; Euteleostomi;Mammalia; Eutheria; Euarchontoglires; Glires; Rodentia; Myomorpha;Muroidea; Muridae; Murinae; Mus; Mus.	10090	mmu:70533	109246200	47002100	38469400	37765000	39694000	52940400
10352	10320	99	P02104	0	6603	Hemoglobin subunit epsilon-Y2	Hbb-y		HBE_MOUSE Reviewed; 147 AA.	Mus musculus (Mouse).	Eukaryota; Metazoa; Chordata; Craniata; Vertebrata; Euteleostomi;Mammalia; Eutheria; Euarchontoglires; Glires; Rodentia; Myomorpha;Muroidea; Muridae; Murinae; Mus; Mus.	10090	mmu:15135	344293000	105704000	183481800	147014000	187459400	75809800
1887	1886	1602	Q7TME0	0	2672	Phospholipid phosphatase-related protein type 4	Plppr4		PLPR4_MOUSE Reviewed; 766 AA.	Mus musculus (Mouse).	Eukaryota; Metazoa; Chordata; Craniata; Vertebrata; Euteleostomi;Mammalia; Eutheria; Euarchontoglires; Glires; Rodentia; Myomorpha;Muroidea; Muridae; Murinae; Mus; Mus.	10090	mmu:229791	992735000	1318032000	623881400	479751800	797030700	580805200
3946	3944	1053	P28656	0	1412	Nucleosome assembly protein 1-like 1	Nap1l1		NP1L1_MOUSE Reviewed; 391 AA.	Mus musculus (Mouse).	Eukaryota; Metazoa; Chordata; Craniata; Vertebrata; Euteleostomi;Mammalia; Eutheria; Euarchontoglires; Glires; Rodentia; Myomorpha;Muroidea; Muridae; Murinae; Mus; Mus.	10090	mmu:53605	333960800	254858000	472915600	233127800	243994900	233306000
6781	0	522	Q5DTK0	0	2823	MKIAA4169 protein	2018-09-03		Q5DTK0_MOUSE Unreviewed; 281 AA.	Mus musculus (Mouse).	Eukaryota; Metazoa; Chordata; Craniata; Vertebrata; Euteleostomi;Mammalia; Eutheria; Euarchontoglires; Glires; Rodentia; Myomorpha;Muroidea; Muridae; Murinae; Mus; Mus.	10090		284867600	170716800	429401200	182707900	273087100	120231800
8298	8297	331	B7ZWL9	0	3796	Glucose-6-phosphate isomerase	Gpi1		B7ZWL9_MOUSE Unreviewed; 344 AA.	Mus musculus (Mouse).	Eukaryota; Metazoa; Chordata; Craniata; Vertebrata; Euteleostomi;Mammalia; Eutheria; Euarchontoglires; Glires; Rodentia; Myomorpha;Muroidea; Muridae; Murinae; Mus; Mus.	10090		1123385000	674430400	1475801000	800190400	754614800	625544800
5857	5856	678	Q8C1B7	0	6195	Septin-11	2018-09-11		SEP11_MOUSE Reviewed; 431 AA.	Mus musculus (Mouse).	Eukaryota; Metazoa; Chordata; Craniata; Vertebrata; Euteleostomi;Mammalia; Eutheria; Euarchontoglires; Glires; Rodentia; Myomorpha;Muroidea; Muridae; Murinae; Mus; Mus.	10090	mmu:52398	418479500	287115400	1021530000	459954100	374233000	338595200
8135	8134	348	Q9R111	0	6411	Guanine deaminase	Gda		GUAD_MOUSE Reviewed; 454 AA.	Mus musculus (Mouse).	Eukaryota; Metazoa; Chordata; Craniata; Vertebrata; Euteleostomi;Mammalia; Eutheria; Euarchontoglires; Glires; Rodentia; Myomorpha;Muroidea; Muridae; Murinae; Mus; Mus.	10090	mmu:14544	319311200	314635000	381307700	250142000	219198000	196353000
3455	0	1172	Q9CWS0	0	1603	N(G),N(G)-dimethylarginine dimethylaminohydrolase 1	Ddah1		DDAH1_MOUSE Reviewed; 285 AA.	Mus musculus (Mouse).	Eukaryota; Metazoa; Chordata; Craniata; Vertebrata; Euteleostomi;Mammalia; Eutheria; Euarchontoglires; Glires; Rodentia; Myomorpha;Muroidea; Muridae; Murinae; Mus; Mus.	10090	mmu:69219	439043800	424526900	760867000	307778100	528006100	200540500
5113	0	822	Q8C419	0	2940	Probable G-protein coupled receptor 158	Gpr158		GP158_MOUSE Reviewed; 1200 AA.	Mus musculus (Mouse).	Eukaryota; Metazoa; Chordata; Craniata; Vertebrata; Euteleostomi;Mammalia; Eutheria; Euarchontoglires; Glires; Rodentia; Myomorpha;Muroidea; Muridae; Murinae; Mus; Mus.	10090	mmu:241263	419270500	545521700	510611400	263757700	327373100	373309000
3979	3974	1048	P26043	0	5753	Radixin	Rdx		RADI_MOUSE Reviewed; 583 AA.	Mus musculus (Mouse).	Eukaryota; Metazoa; Chordata; Craniata; Vertebrata; Euteleostomi;Mammalia; Eutheria; Euarchontoglires; Glires; Rodentia; Myomorpha;Muroidea; Muridae; Murinae; Mus; Mus.	10090	mmu:19684	534546800	351521700	978656500	439076000	507421300	277977600
10983	10973	37	P39054	0	4656	Dynamin-2	Dnm2		DYN2_MOUSE Reviewed; 870 AA.	Mus musculus (Mouse).	Eukaryota; Metazoa; Chordata; Craniata; Vertebrata; Euteleostomi;Mammalia; Eutheria; Euarchontoglires; Glires; Rodentia; Myomorpha;Muroidea; Muridae; Murinae; Mus; Mus.	10090	mmu:13430	1292658000	554280900	1046211000	725349700	678391500	490979700
10966	0	38	P51881	0	6133	ADP/ATP translocase 2	Slc25a5		ADT2_MOUSE Reviewed; 298 AA.	Mus musculus (Mouse).	Eukaryota; Metazoa; Chordata; Craniata; Vertebrata; Euteleostomi;Mammalia; Eutheria; Euarchontoglires; Glires; Rodentia; Myomorpha;Muroidea; Muridae; Murinae; Mus; Mus.	10090	mmu:11740	2315478000	1149704000	3039350000	1601481000	1335405000	1413336000
9062	9060	249	Q9Z218	0	8261	Dipeptidyl aminopeptidase-like protein 6	Dpp6		DPP6_MOUSE Reviewed; 804 AA.	Mus musculus (Mouse).	Eukaryota; Metazoa; Chordata; Craniata; Vertebrata; Euteleostomi;Mammalia; Eutheria; Euarchontoglires; Glires; Rodentia; Myomorpha;Muroidea; Muridae; Murinae; Mus; Mus.	10090	mmu:13483	1285626000	1015694000	2256598000	871528000	906908700	1296265000
6000	0	658	Q8VEM8	0	715	Phosphate carrier protein, mitochondrial	Slc25a3		MPCP_MOUSE Reviewed; 357 AA.	Mus musculus (Mouse).	Eukaryota; Metazoa; Chordata; Craniata; Vertebrata; Euteleostomi;Mammalia; Eutheria; Euarchontoglires; Glires; Rodentia; Myomorpha;Muroidea; Muridae; Murinae; Mus; Mus.	10090	mmu:18674	1149926000	297425200	871043700	611128500	561311500	338937900
7053	7048	483	Q8C338	0	8054	Isocitrate dehydrogenase [NADP]	Idh1		Q8C338_MOUSE Unreviewed; 422 AA.	Mus musculus (Mouse).	Eukaryota; Metazoa; Chordata; Craniata; Vertebrata; Euteleostomi;Mammalia; Eutheria; Euarchontoglires; Glires; Rodentia; Myomorpha;Muroidea; Muridae; Murinae; Mus; Mus.	10090		57433100	69233000	156672200	63519600	30144700	104322900
307	0	2275	Q3UHK1	0	5954	Proton myo-inositol cotransporter	Slc2a13		MYCT_MOUSE Reviewed; 637 AA.	Mus musculus (Mouse).	Eukaryota; Metazoa; Chordata; Craniata; Vertebrata; Euteleostomi;Mammalia; Eutheria; Euarchontoglires; Glires; Rodentia; Myomorpha;Muroidea; Muridae; Murinae; Mus; Mus.	10090	mmu:239606	307218000	159552000	457518000	224244100	153922000	248236000
314	313	2270	A3KGB4	0	2638	TBC1 domain family member 8B	Tbc1d8b		TBC8B_MOUSE Reviewed; 1114 AA.	Mus musculus (Mouse).	Eukaryota; Metazoa; Chordata; Craniata; Vertebrata; Euteleostomi;Mammalia; Eutheria; Euarchontoglires; Glires; Rodentia; Myomorpha;Muroidea; Muridae; Murinae; Mus; Mus.	10090	mmu:245638	190264000	75170700	87955800	74217900	86619700	65164300
5861	5856	678	Q8CHH9	0	3066	Septin-8	2018-09-08		SEPT8_MOUSE Reviewed; 429 AA.	Mus musculus (Mouse).	Eukaryota; Metazoa; Chordata; Craniata; Vertebrata; Euteleostomi;Mammalia; Eutheria; Euarchontoglires; Glires; Rodentia; Myomorpha;Muroidea; Muridae; Murinae; Mus; Mus.	10090	mmu:20362	76180500	27084900	670953100	212865100	85376100	261266500
2870	0	1334	Q6ZQ38	0	4469	Cullin-associated NEDD8-dissociated protein 1	Cand1		CAND1_MOUSE Reviewed; 1230 AA.	Mus musculus (Mouse).	Eukaryota; Metazoa; Chordata; Craniata; Vertebrata; Euteleostomi;Mammalia; Eutheria; Euarchontoglires; Glires; Rodentia; Myomorpha;Muroidea; Muridae; Murinae; Mus; Mus.	10090	mmu:71902	195100000	29389100	384333300	163580900	154715100	85800000
10204	10203	118	Q9D1D4	0	5221	Transmembrane emp24 domain-containing protein 10	Tmed10		TMEDA_MOUSE Reviewed; 219 AA.	Mus musculus (Mouse).	Eukaryota; Metazoa; Chordata; Craniata; Vertebrata; Euteleostomi;Mammalia; Eutheria; Euarchontoglires; Glires; Rodentia; Myomorpha;Muroidea; Muridae; Murinae; Mus; Mus.	10090	mmu:68581	20642300	125214900	326703900	147549000	22504100	163649600
10300	10289	102	Q8R3A9	0	3713	Sodium/potassium-transporting ATPase subunit alpha	Atp1a2		Q8R3A9_MOUSE Unreviewed; 486 AA.	Mus musculus (Mouse).	Eukaryota; Metazoa; Chordata; Craniata; Vertebrata; Euteleostomi;Mammalia; Eutheria; Euarchontoglires; Glires; Rodentia; Myomorpha;Muroidea; Muridae; Murinae; Mus; Mus.	10090		13514160000	5729204000	11742980000	7197089000	6314367000	6796576000
5463	5461	761	Q8BKX1	0	864	Brain-specific angiogenesis inhibitor 1-associated protein 2	Baiap2		BAIP2_MOUSE Reviewed; 535 AA.	Mus musculus (Mouse).	Eukaryota; Metazoa; Chordata; Craniata; Vertebrata; Euteleostomi;Mammalia; Eutheria; Euarchontoglires; Glires; Rodentia; Myomorpha;Muroidea; Muridae; Murinae; Mus; Mus.	10090	mmu:108100	48147000	59429700	60305800	48144600	23014700	38535000
9459	9458	195	P63085	0	3547	Mitogen-activated protein kinase 1	Mapk1		MK01_MOUSE Reviewed; 358 AA.	Mus musculus (Mouse).	Eukaryota; Metazoa; Chordata; Craniata; Vertebrata; Euteleostomi;Mammalia; Eutheria; Euarchontoglires; Glires; Rodentia; Myomorpha;Muroidea; Muridae; Murinae; Mus; Mus.	10090	mmu:26413	1660882000	1185846000	2549186000	1119191000	1269110000	1116052000
3949	3944	1053	Q78ZA7	0	1361	Nucleosome assembly protein 1-like 4	Nap1l4		NP1L4_MOUSE Reviewed; 375 AA.	Mus musculus (Mouse).	Eukaryota; Metazoa; Chordata; Craniata; Vertebrata; Euteleostomi;Mammalia; Eutheria; Euarchontoglires; Glires; Rodentia; Myomorpha;Muroidea; Muridae; Murinae; Mus; Mus.	10090	mmu:17955	309914900	254858000	451134800	202119900	223402000	233306000
6597	6596	554	P62281	0	560	40S ribosomal protein S11	Rps11		RS11_MOUSE Reviewed; 158 AA.	Mus musculus (Mouse).	Eukaryota; Metazoa; Chordata; Craniata; Vertebrata; Euteleostomi;Mammalia; Eutheria; Euarchontoglires; Glires; Rodentia; Myomorpha;Muroidea; Muridae; Murinae; Mus; Mus.	10090	mmu:27207	802944900	196333200	266406300	256854800	229489800	341924000
10366	0	95	O70252	0	81	Heme oxygenase 2	Hmox2		HMOX2_MOUSE Reviewed; 315 AA.	Mus musculus (Mouse).	Eukaryota; Metazoa; Chordata; Craniata; Vertebrata; Euteleostomi;Mammalia; Eutheria; Euarchontoglires; Glires; Rodentia; Myomorpha;Muroidea; Muridae; Murinae; Mus; Mus.	10090	mmu:15369	68513000	86327500	353177200	78489500	102816700	163441200
10915	10909	47	Q3UXV4	0	6532	Serine/threonine-protein phosphatase	Ppp3cb		Q3UXV4_MOUSE Unreviewed; 452 AA.	Mus musculus (Mouse).	Eukaryota; Metazoa; Chordata; Craniata; Vertebrata; Euteleostomi;Mammalia; Eutheria; Euarchontoglires; Glires; Rodentia; Myomorpha;Muroidea; Muridae; Murinae; Mus; Mus.	10090		343946500	314188000	446508000	288255000	170725200	262693600
3624	3622	1132	P68254	0	6739	14-3-3 protein theta	Ywhaq		1433T_MOUSE Reviewed; 245 AA.	Mus musculus (Mouse).	Eukaryota; Metazoa; Chordata; Craniata; Vertebrata; Euteleostomi;Mammalia; Eutheria; Euarchontoglires; Glires; Rodentia; Myomorpha;Muroidea; Muridae; Murinae; Mus; Mus.	10090	mmu:22630	3265013000	1768480000	2426595000	1650319000	1834394000	1183743000
6946	6939	498	Q9CPQ9	0	3922	Fructose-bisphosphate aldolase	Aldoart1		Q9CPQ9_MOUSE Unreviewed; 364 AA.	Mus musculus (Mouse).	Eukaryota; Metazoa; Chordata; Craniata; Vertebrata; Euteleostomi;Mammalia; Eutheria; Euarchontoglires; Glires; Rodentia; Myomorpha;Muroidea; Muridae; Murinae; Mus; Mus.	10090		25061690000	16853610000	20387010000	13224710000	14327580000	11647230000
1849	0	1615	B7ZMW0	0	6591	Fam164b protein	Zc2hc1b		B7ZMW0_MOUSE Unreviewed; 164 AA.	Mus musculus (Mouse).	Eukaryota; Metazoa; Chordata; Craniata; Vertebrata; Euteleostomi;Mammalia; Eutheria; Euarchontoglires; Glires; Rodentia; Myomorpha;Muroidea; Muridae; Murinae; Mus; Mus.	10090		132842000	180516000	251960000	126448000	119354000	113457000
2867	0	1336	P14231	0	5854	Sodium/potassium-transporting ATPase subunit beta-2	Atp1b2		AT1B2_MOUSE Reviewed; 290 AA.	Mus musculus (Mouse).	Eukaryota; Metazoa; Chordata; Craniata; Vertebrata; Euteleostomi;Mammalia; Eutheria; Euarchontoglires; Glires; Rodentia; Myomorpha;Muroidea; Muridae; Murinae; Mus; Mus.	10090	mmu:11932	4666705000	1845899000	4859986000	2159524000	3112274000	1900265000
8388	8386	323	Q9EQF5	0	5390	Dihydropyrimidinase	Dpys		DPYS_MOUSE Reviewed; 519 AA.	Mus musculus (Mouse).	Eukaryota; Metazoa; Chordata; Craniata; Vertebrata; Euteleostomi;Mammalia; Eutheria; Euarchontoglires; Glires; Rodentia; Myomorpha;Muroidea; Muridae; Murinae; Mus; Mus.	10090	mmu:64705	254998000	215323000	561717000	285800000	251709000	113300000
4373	4371	961	B9EKR1	0	2928	Receptor-type tyrosine-protein phosphatase zeta	Ptprz1		PRPTZ_MOUSE Reviewed; 2312 AA.	Mus musculus (Mouse).	Eukaryota; Metazoa; Chordata; Craniata; Vertebrata; Euteleostomi;Mammalia; Eutheria; Euarchontoglires; Glires; Rodentia; Myomorpha;Muroidea; Muridae; Murinae; Mus; Mus.	10090		101026000	66810200	301865900	100558300	112313600	91020500
2570	2564	1410	Q63932	0	3357	Dual specificity mitogen-activated protein kinase kinase 2	Map2k2		MP2K2_MOUSE Reviewed; 401 AA.	Mus musculus (Mouse).	Eukaryota; Metazoa; Chordata; Craniata; Vertebrata; Euteleostomi;Mammalia; Eutheria; Euarchontoglires; Glires; Rodentia; Myomorpha;Muroidea; Muridae; Murinae; Mus; Mus.	10090	mmu:26396	223903400	213178400	417585100	93068900	239801700	204323000
6903	6899	502	Q9JKB1	0	3166	Ubiquitin carboxyl-terminal hydrolase isozyme L3	Uchl3		UCHL3_MOUSE Reviewed; 230 AA.	Mus musculus (Mouse).	Eukaryota; Metazoa; Chordata; Craniata; Vertebrata; Euteleostomi;Mammalia; Eutheria; Euarchontoglires; Glires; Rodentia; Myomorpha;Muroidea; Muridae; Murinae; Mus; Mus.	10090	mmu:50933	159610100	102231500	157042200	87678800	90737000	85128300
[truncated: 196 more rows]
